# Supplementary material for: Entangled spin-polarized excitons from singlet fission in a rigid dimer
Source: Nat Commun. 2023 Mar 2;14:1180. doi: 10.1038/s41467-023-36529-6 (PMC9977721; doi:10.1038/s41467-023-36529-6)
Supplement: Supplementary file 3 — Source Data [file 41467_2023_36529_MOESM3_ESM.zip]

Archive with 1 entries (1 files):
- Source Data.txt
