# Supplementary material for: Entangled spin-polarized excitons from singlet fission in a rigid dimer
Source: Nat Commun. 2023 Mar 2;14:1180. doi: 10.1038/s41467-023-36529-6 (PMC9977721; doi:10.1038/s41467-023-36529-6)
Supplement: Supplementary file 3 — Source Data [file 41467_2023_36529_MOESM3_ESM.zip › Source Data.txt]

NaN	0	4	8	12	16	20	24	28	32	36	40	44	48	52	56	60	64	68	72	76	80	84	88	92	96	100	104	108	112	116	120	124	128	132	136	140	144	148	152	156	160	164	168	172	176	180	184	188	192	196	200	204	208	212	216	220	224	228	232	236	240	244	248	252	256	260	264	268	272	276	280	284	288	292	296	300	304	308	312	316	320	324	328	332	336	340	344	348	352	356	360	364	368	372	376	380	384	388	392	396	400	404	408	412	416	420	424	428	432	436	440	444	448	452	456	460	464	468	472	476	480	484	488	492	496	500	504	508	512	516	520	524	528	532	536	540	544	548	552	556	560	564	568	572	576	580	584	588	592	596	600	604	608	612	616	620	624	628	632	636	640	644	648	652	656	660	664	668	672	676	680	684	688	692	696	700	704	708	712	716	720	724	728	732	736	740	744	748	752	756	760	764	768	772	776	780	784	788	792	796	800	804	808	812	816	820	824	828	832	836	840	844	848	852	856	860	864	868	872	876	880	884	888	892	896	900	904	908	912	916	920	924	928	932	936	940	944	948	952	956	960	964	968	972	976	980	984	988	992	996	1000	1004	1008	1012	1016	1020	1024	1028	1032	1036	1040	1044	1048	1052	1056	1060	1064	1068	1072	1076	1080	1084	1088	1092	1096	1100	1104	1108	1112	1116	1120	1124	1128	1132	1136	1140	1144	1148	1152	1156	1160	1164	1168	1172	1176	1180	1184	1188	1192	1196	1200	1204	1208	1212	1216	1220	1224	1228	1232	1236	1240	1244	1248	1252	1256	1260	1264	1268	1272	1276	1280	1284	1288	1292	1296	1300	1304	1308	1312	1316	1320	1324	1328	1332	1336	1340	1344	1348	1352	1356	1360	1364	1368	1372	1376	1380	1384	1388	1392	1396	1400	1404	1408	1412	1416	1420	1424	1428	1432	1436	1440	1444	1448	1452	1456	1460	1464	1468	1472	1476	1480	1484	1488	1492	1496	1500	1504	1508	1512	1516	1520	1524	1528	1532	1536	1540	1544	1548	1552	1556	1560	1564	1568	1572	1576	1580	1584	1588	1592	1596	1600	1604	1608	1612	1616	1620	1624	1628	1632	1636	1640	1644	1648	1652	1656	1660	1664	1668	1672	1676	1680	1684	1688	1692	1696	1700	1704	1708	1712	1716	1720	1724	1728	1732	1736	1740	1744	1748	1752	1756	1760	1764	1768	1772	1776	1780	1784	1788	1792	1796	1800	1804	1808	1812	1816	1820	1824	1828	1832	1836	1840	1844	1848	1852	1856	1860	1864	1868	1872	1876	1880	1884	1888	1892	1896	1900	1904	1908	1912	1916	1920	1924	1928	1932	1936	1940	1944	1948	1952	1956	1960	1964	1968	1972	1976	1980	1984	1988	1992	1996	2000	2004	2008	2012	2016	2020	2024	2028	2032	2036	2040	2044	2048	2052	2056	2060	2064	2068	2072	2076	2080	2084	2088	2092	2096	2100	2104	2108	2112	2116	2120	2124	2128	2132	2136	2140	2144	2148	2152	2156	2160	2164	2168	2172	2176	2180	2184	2188	2192	2196	2200	2204	2208	2212	2216	2220	2224	2228	2232	2236	2240	2244	2248	2252	2256	2260	2264	2268	2272	2276	2280	2284	2288	2292	2296	2300	2304	2308	2312	2316	2320	2324	2328	2332	2336	2340	2344	2348	2352	2356	2360	2364	2368	2372	2376	2380	2384	2388	2392	2396	2400	2404	2408	2412	2416	2420	2424	2428	2432	2436	2440	2444	2448	2452	2456	2460	2464	2468	2472	2476	2480	2484	2488	2492	2496	2500	2504	2508	2512	2516	2520	2524	2528	2532	2536	2540	2544	2548	2552	2556	2560	2564	2568	2572	2576	2580	2584	2588	2592	2596	2600	2604	2608	2612	2616	2620	2624	2628	2632	2636	2640	2644	2648	2652	2656	2660	2664	2668	2672	2676	2680	2684	2688	2692	2696	2700	2704	2708	2712	2716	2720	2724	2728	2732	2736	2740	2744	2748	2752	2756	2760	2764	2768	2772	2776	2780	2784	2788	2792	2796	2800	2804	2808	2812	2816	2820	2824	2828	2832	2836	2840	2844	2848	2852	2856	2860	2864	2868	2872	2876	2880	2884	2888	2892	2896	2900	2904	2908	2912	2916	2920	2924	2928	2932	2936	2940	2944	2948	2952	2956	2960	2964	2968	2972	2976	2980	2984	2988	2992	2996	3000	3004	3008	3012	3016	3020	3024	3028	3032	3036	3040	3044	3048	3052	3056	3060	3064	3068	3072	3076	3080	3084	3088	3092	3096	3100	3104	3108	3112	3116	3120	3124	3128	3132	3136	3140	3144	3148	3152	3156	3160	3164	3168	3172	3176	3180	3184	3188	3192	3196	3200	3204	3208	3212	3216	3220	3224	3228	3232	3236	3240	3244	3248	3252	3256	3260	3264	3268	3272	3276	3280	3284	3288	3292	3296	3300	3304	3308	3312	3316	3320	3324	3328	3332	3336	3340	3344	3348	3352	3356	3360	3364	3368	3372	3376	3380	3384	3388	3392	3396	3400	3404	3408	3412	3416	3420	3424	3428	3432	3436	3440	3444	3448	3452	3456	3460	3464	3468	3472	3476	3480	3484	3488	3492	3496	3500	3504	3508	3512	3516	3520	3524	3528	3532	3536	3540	3544	3548	3552	3556	3560	3564	3568	3572	3576	3580	3584	3588	3592	3596	3600	3604	3608	3612	3616	3620	3624	3628	3632	3636	3640	3644	3648	3652	3656	3660	3664	3668	3672	3676	3680	3684	3688	3692	3696	3700	3704	3708	3712	3716	3720	3724	3728	3732	3736	3740	3744	3748	3752	3756	3760	3764	3768	3772	3776	3780	3784	3788	3792	3796	3800	3804	3808	3812	3816	3820	3824	3828	3832	3836	3840	3844	3848	3852	3856	3860	3864	3868	3872	3876	3880	3884	3888	3892	3896	3900	3904	3908	3912	3916	3920	3924	3928	3932	3936	3940	3944	3948	3952	3956	3960	3964	3968	3972	3976	3980	3984	3988	3992	3996	4000	4004	4008	4012	4016	4020	4024	4028	4032	4036	4040	4044	4048	4052	4056	4060	4064	4068	4072	4076	4080	4084	4088	4092	4096	4100	4104	4108	4112	4116	4120	4124	4128	4132	4136	4140	4144	4148	4152	4156	4160	4164	4168	4172	4176	4180	4184	4188	4192	4196	4200	4204	4208	4212	4216	4220	4224	4228	4232	4236	4240	4244	4248	4252	4256	4260	4264	4268	4272	4276	4280	4284	4288	4292	4296	4300	4304	4308	4312	4316	4320	4324	4328	4332	4336	4340	4344	4348	4352	4356	4360	4364	4368	4372	4376	4380	4384	4388	4392	4396	4400	4404	4408	4412	4416	4420	4424	4428	4432	4436	4440	4444	4448	4452	4456	4460	4464	4468	4472	4476	4480	4484	4488	4492	4496	4500	4504	4508	4512	4516	4520	4524	4528	4532	4536	4540	4544	4548	4552	4556	4560	4564	4568	4572	4576	4580	4584	4588	4592	4596	4600	4604	4608	4612	4616	4620	4624	4628	4632	4636	4640	4644	4648	4652	4656	4660	4664	4668	4672	4676	4680	4684	4688	4692	4696	4700	4704	4708	4712	4716	4720	4724	4728	4732	4736	4740	4744	4748	4752	4756	4760	4764	4768	4772	4776	4780	4784	4788	4792	4796	4800	4804	4808	4812	4816	4820	4824	4828	4832	4836	4840	4844	4848	4852	4856	4860	4864	4868	4872	4876	4880	4884	4888	4892	4896	4900	4904	4908	4912	4916	4920	4924	4928	4932	4936	4940	4944	4948	4952	4956	4960	4964	4968	4972	4976	4980	4984	4988	4992	4996	5000	5004	5008	5012	5016	5020	5024	5028	5032	5036	5040	5044	5048	5052	5056	5060	5064	5068	5072	5076	5080	5084	5088	5092	5096	5100	5104	5108	5112	5116	5120	5124	5128	5132	5136	5140	5144	5148	5152	5156	5160	5164	5168	5172	5176	5180	5184	5188	5192	5196	5200	5204	5208	5212	5216	5220	5224	5228	5232	5236	5240	5244	5248	5252	5256	5260	5264	5268	5272	5276	5280	5284	5288	5292	5296	5300	5304	5308	5312	5316	5320	5324	5328	5332	5336	5340	5344	5348	5352	5356	5360	5364	5368	5372	5376	5380	5384	5388	5392	5396	5400	5404	5408	5412	5416	5420	5424	5428	5432	5436	5440	5444	5448	5452	5456	5460	5464	5468	5472	5476	5480	5484	5488	5492	5496	5500	5504	5508	5512	5516	5520	5524	5528	5532	5536	5540	5544	5548	5552	5556	5560	5564	5568	5572	5576	5580	5584	5588	5592	5596	5600	5604	5608	5612	5616	5620	5624	5628	5632	5636	5640	5644	5648	5652	5656	5660	5664	5668	5672	5676	5680	5684	5688	5692	5696	5700	5704	5708	5712	5716	5720	5724	5728	5732	5736	5740	5744	5748	5752	5756	5760	5764	5768	5772	5776	5780	5784	5788	5792	5796	5800	5804	5808	5812	5816	5820	5824	5828	5832	5836	5840	5844	5848	5852	5856	5860	5864	5868	5872	5876	5880	5884	5888	5892	5896	5900	5904	5908	5912	5916	5920	5924	5928	5932	5936	5940	5944	5948	5952	5956	5960	5964	5968	5972	5976	5980	5984	5988	5992	5996	6000	6004	6008	6012	6016	6020	6024	6028	6032	6036	6040	6044	6048	6052	6056	6060	6064	6068	6072	6076	6080	6084	6088	6092	6096	6100	6104	6108	6112	6116	6120	6124	6128	6132	6136	6140	6144	6148	6152	6156	6160	6164	6168	6172	6176	6180	6184	6188	6192	6196	6200	6204	6208	6212	6216	6220	6224	6228	6232	6236	6240	6244	6248	6252	6256	6260	6264	6268	6272	6276	6280	6284	6288	6292	6296	6300	6304	6308	6312	6316	6320	6324	6328	6332	6336	6340	6344	6348	6352	6356	6360	6364	6368	6372	6376	6380	6384	6388	6392	6396	6400	6404	6408	6412	6416	6420	6424	6428	6432	6436	6440	6444	6448	6452	6456	6460	6464	6468	6472	6476	6480	6484	6488	6492	6496	6500	6504	6508	6512	6516	6520	6524	6528	6532	6536	6540	6544	6548	6552	6556	6560	6564	6568	6572	6576	6580	6584	6588	6592	6596	6600	6604	6608	6612	6616	6620	6624	6628	6632	6636	6640	6644	6648	6652	6656	6660	6664	6668	6672	6676	6680	6684	6688	6692	6696	6700	6704	6708	6712	6716	6720	6724	6728	6732	6736	6740	6744	6748	6752	6756	6760	6764	6768	6772	6776	6780	6784	6788	6792	6796	6800	6804	6808	6812	6816	6820	6824	6828	6832	6836	6840	6844	6848	6852	6856	6860	6864	6868	6872	6876	6880	6884	6888	6892	6896	6900	6904	6908	6912	6916	6920	6924	6928	6932	6936	6940	6944	6948	6952	6956	6960	6964	6968	6972	6976	6980	6984	6988	6992	6996	7000	7004	7008	7012	7016	7020	7024	7028	7032	7036	7040	7044	7048	7052	7056	7060	7064	7068	7072	7076	7080	7084	7088	7092	7096	7100	7104	7108	7112	7116	7120	7124	7128	7132	7136	7140	7144	7148	7152	7156	7160	7164	7168	7172	7176	7180	7184	7188	7192	7196	7200	7204	7208	7212	7216	7220	7224	7228	7232	7236	7240	7244	7248	7252	7256	7260	7264	7268	7272	7276	7280	7284	7288	7292	7296	7300	7304	7308	7312	7316	7320	7324	7328	7332	7336	7340	7344	7348	7352	7356	7360	7364	7368	7372	7376	7380	7384	7388	7392	7396	7400	7404	7408	7412	7416	7420	7424	7428	7432	7436	7440	7444	7448	7452	7456	7460	7464	7468	7472	7476	7480	7484	7488	7492	7496	7500	7504	7508	7512	7516	7520	7524	7528	7532	7536	7540	7544	7548	7552	7556	7560	7564	7568	7572	7576	7580	7584	7588	7592	7596	7600	7604	7608	7612	7616	7620	7624	7628	7632	7636	7640	7644	7648	7652	7656	7660	7664	7668	7672	7676	7680	7684	7688	7692	7696	7700	7704	7708	7712	7716	7720	7724	7728	7732	7736	7740	7744	7748	7752	7756	7760	7764	7768	7772	7776	7780	7784	7788	7792	7796	7800	7804	7808	7812	7816	7820	7824	7828	7832	7836	7840	7844	7848	7852	7856	7860	7864	7868	7872	7876	7880	7884	7888	7892	7896	7900	7904	7908	7912	7916	7920	7924	7928	7932	7936	7940	7944	7948	7952	7956	7960	7964	7968	7972	7976	7980	7984	7988	7992	7996	8000	8004	8008	8012	8016	8020	8024	8028	8032	8036	8040	8044	8048	8052	8056	8060	8064	8068	8072	8076	8080	8084	8088	8092	8096	8100	8104	8108	8112	8116	8120	8124	8128	8132	8136	8140	8144	8148	8152	8156	8160	8164	8168	8172	8176	8180	8184	8188	8192	8196	8200	8204	8208	8212	8216	8220	8224	8228	8232	8236	8240	8244	8248	8252	8256	8260	8264	8268	8272	8276	8280	8284	8288	8292	8296	8300	8304	8308	8312	8316	8320	8324	8328	8332	8336	8340	8344	8348	8352	8356	8360	8364	8368	8372	8376	8380	8384	8388	8392	8396	8400	8404	8408	8412	8416	8420	8424	8428	8432	8436	8440	8444	8448	8452	8456	8460	8464	8468	8472	8476	8480	8484	8488	8492	8496	8500	8504	8508	8512	8516	8520	8524	8528	8532	8536	8540	8544	8548	8552	8556	8560	8564	8568	8572	8576	8580	8584	8588	8592	8596	8600	8604	8608	8612	8616	8620	8624	8628	8632	8636	8640	8644	8648	8652	8656	8660	8664	8668	8672	8676	8680	8684	8688	8692	8696	8700	8704	8708	8712	8716	8720	8724	8728	8732	8736	8740	8744	8748	8752	8756	8760	8764	8768	8772	8776	8780	8784	8788	8792	8796	8800	8804	8808	8812	8816	8820	8824	8828	8832	8836	8840	8844	8848	8852	8856	8860	8864	8868	8872	8876	8880	8884	8888	8892	8896	8900	8904	8908	8912	8916	8920	8924	8928	8932	8936	8940	8944	8948	8952	8956	8960	8964	8968	8972	8976	8980	8984	8988	8992	8996	9000	9004	9008	9012	9016	9020	9024	9028	9032	9036	9040	9044	9048	9052	9056	9060	9064	9068	9072	9076	9080	9084	9088	9092	9096	9100	9104	9108	9112	9116	9120	9124	9128	9132	9136	9140	9144	9148	9152	9156	9160	9164	9168	9172	9176	9180	9184	9188	9192	9196	9200	9204	9208	9212	9216	9220	9224	9228	9232	9236	9240	9244	9248	9252	9256	9260	9264	9268	9272	9276	9280	9284	9288	9292	9296	9300	9304	9308	9312	9316	9320	9324	9328	9332	9336	9340	9344	9348	9352	9356	9360	9364	9368	9372	9376	9380	9384	9388	9392	9396	9400	9404	9408	9412	9416	9420	9424	9428	9432	9436	9440	9444	9448	9452	9456	9460	9464	9468	9472	9476	9480	9484	9488	9492	9496	9500	9504	9508	9512	9516	9520	9524	9528	9532	9536	9540	9544	9548	9552	9556	9560	9564	9568	9572	9576	9580	9584	9588	9592	9596	9600	9604	9608	9612	9616	9620	9624	9628	9632	9636	9640	9644	9648	9652	9656	9660	9664	9668	9672	9676	9680	9684	9688	9692	9696	9700	9704	9708	9712	9716	9720	9724	9728	9732	9736	9740	9744	9748	9752	9756	9760	9764	9768	9772	9776	9780	9784	9788	9792	9796	9800	9804	9808	9812	9816	9820	9824	9828	9832	9836	9840	9844	9848	9852	9856	9860	9864	9868	9872	9876	9880	9884	9888	9892	9896	9900	9904	9908	9912	9916	9920	9924	9928	9932	9936	9940	9944	9948	9952	9956	9960	9964	9968	9972	9976	9980	9984	9988	9992	9996	10000	10004	10008	10012	10016	10020	10024	10028	10032	10036	10040	10044	10048	10052	10056	10060	10064	10068	10072	10076	10080	10084	10088	10092	10096	10100	10104	10108	10112	10116	10120	10124	10128	10132	10136	10140	10144	10148	10152	10156	10160	10164	10168	10172	10176	10180	10184	10188	10192	10196	10200	10204	10208	10212	10216	10220	10224	10228	10232	10236	10240	10244	10248	10252	10256	10260	10264	10268	10272	10276	10280	10284	10288	10292	10296	10300	10304	10308	10312	10316	10320	10324	10328	10332	10336	10340	10344	10348	10352	10356	10360	10364	10368	10372	10376	10380	10384	10388	10392	10396	10400	10404	10408	10412	10416	10420	10424	10428	10432	10436	10440	10444	10448	10452	10456	10460	10464	10468	10472	10476	10480	10484	10488	10492	10496	10500	10504	10508	10512	10516	10520	10524	10528	10532	10536	10540	10544	10548	10552	10556	10560	10564	10568	10572	10576	10580	10584	10588	10592	10596	10600	10604	10608	10612	10616	10620	10624	10628	10632	10636	10640	10644	10648	10652	10656	10660	10664	10668	10672	10676	10680	10684	10688	10692	10696	10700	10704	10708	10712	10716	10720	10724	10728	10732	10736	10740	10744	10748	10752	10756	10760	10764	10768	10772	10776	10780	10784	10788	10792	10796	10800	10804	10808	10812	10816	10820	10824	10828	10832	10836	10840	10844	10848	10852	10856	10860	10864	10868	10872	10876	10880	10884	10888	10892	10896	10900	10904	10908	10912	10916	10920	10924	10928	10932	10936	10940	10944	10948	10952	10956	10960	10964	10968	10972	10976	10980	10984	10988	10992	10996	11000	11004	11008	11012	11016	11020	11024	11028	11032	11036	11040	11044	11048	11052	11056	11060	11064	11068	11072	11076	11080	11084	11088	11092	11096	11100	11104	11108	11112	11116	11120	11124	11128	11132	11136	11140	11144	11148	11152	11156	11160	11164	11168	11172	11176	11180	11184	11188	11192	11196	11200	11204	11208	11212	11216	11220	11224	11228	11232	11236	11240	11244	11248	11252	11256	11260	11264	11268	11272	11276	11280	11284	11288	11292	11296	11300	11304	11308	11312	11316	11320	11324	11328	11332	11336	11340	11344	11348	11352	11356	11360	11364	11368	11372	11376	11380	11384	11388	11392	11396	11400	11404	11408	11412	11416	11420	11424	11428	11432	11436	11440	11444	11448	11452	11456	11460	11464	11468	11472	11476	11480	11484	11488	11492	11496	11500	11504	11508	11512	11516	11520	11524	11528	11532	11536	11540	11544	11548	11552	11556	11560	11564	11568	11572	11576	11580	11584	11588	11592	11596	11600	11604	11608	11612	11616	11620	11624	11628	11632	11636	11640	11644	11648	11652	11656	11660	11664	11668	11672	11676	11680	11684	11688	11692	11696	11700	11704	11708	11712	11716	11720	11724	11728	11732	11736	11740	11744	11748	11752	11756	11760	11764	11768	11772	11776	11780	11784	11788	11792	11796	11800	11804	11808	11812	11816	11820	11824	11828	11832	11836	11840	11844	11848	11852	11856	11860	11864	11868	11872	11876	11880	11884	11888	11892	11896	11900	11904	11908	11912	11916	11920	11924	11928	11932	11936	11940	11944	11948	11952	11956	11960	11964	11968	11972	11976	11980	11984	11988	11992	11996	12000	12004	12008	12012	12016	12020	12024	12028	12032	12036	12040	12044	12048	12052	12056	12060	12064	12068	12072	12076	12080	12084	12088	12092	12096	12100	12104	12108	12112	12116	12120	12124	12128	12132	12136	12140	12144	12148	12152	12156	12160	12164	12168	12172	12176	12180	12184	12188	12192	12196	12200	12204	12208	12212	12216	12220	12224	12228	12232	12236	12240	12244	12248	12252	12256	12260	12264	12268	12272	12276	12280	12284	12288	12292	12296	12300	12304	12308	12312	12316	12320	12324	12328	12332	12336	12340	12344	12348	12352	12356	12360	12364	12368	12372	12376	12380	12384	12388	12392	12396	12400	12404	12408	12412	12416	12420	12424	12428	12432	12436	12440	12444	12448	12452	12456	12460	12464	12468	12472	12476	12480	12484	12488	12492	12496	12500	12504	12508	12512	12516	12520	12524	12528	12532	12536	12540	12544	12548	12552	12556	12560	12564	12568	12572	12576	12580	12584	12588	12592	12596	12600	12604	12608	12612	12616	12620	12624	12628	12632	12636	12640	12644	12648	12652	12656	12660	12664	12668	12672	12676	12680	12684	12688	12692	12696	12700	12704	12708	12712	12716	12720	12724	12728	12732	12736	12740	12744	12748	12752	12756	12760	12764	12768	12772	12776	12780	12784	12788	12792	12796	12800	12804	12808	12812	12816	12820	12824	12828	12832	12836	12840	12844	12848	12852	12856	12860	12864	12868	12872	12876	12880	12884	12888	12892	12896	12900	12904	12908	12912	12916	12920	12924	12928	12932	12936	12940	12944	12948	12952	12956	12960	12964	12968	12972	12976	12980	12984	12988	12992	12996	13000	13004	13008	13012	13016	13020	13024	13028	13032	13036	13040	13044	13048	13052	13056	13060	13064	13068	13072	13076	13080	13084	13088	13092	13096	13100	13104	13108	13112	13116	13120	13124	13128	13132	13136	13140	13144	13148	13152	13156	13160	13164	13168	13172	13176	13180	13184	13188	13192	13196	13200	13204	13208	13212	13216	13220	13224	13228	13232	13236	13240	13244	13248	13252	13256	13260	13264	13268	13272	13276	13280	13284	13288	13292	13296	13300	13304	13308	13312	13316	13320	13324	13328	13332	13336	13340	13344	13348	13352	13356	13360	13364	13368	13372	13376	13380	13384	13388	13392	13396	13400	13404	13408	13412	13416	13420	13424	13428	13432	13436	13440	13444	13448	13452	13456	13460	13464	13468	13472	13476	13480	13484	13488	13492	13496	13500	13504	13508	13512	13516	13520	13524	13528	13532	13536	13540	13544	13548	13552	13556	13560	13564	13568	13572	13576	13580	13584	13588	13592	13596	13600	13604	13608	13612	13616	13620	13624	13628	13632	13636	13640	13644	13648	13652	13656	13660	13664	13668	13672	13676	13680	13684	13688	13692	13696	13700	13704	13708	13712	13716	13720	13724	13728	13732	13736	13740	13744	13748	13752	13756	13760	13764	13768	13772	13776	13780	13784	13788	13792	13796	13800	13804	13808	13812	13816	13820	13824	13828	13832	13836	13840	13844	13848	13852	13856	13860	13864	13868	13872	13876	13880	13884	13888	13892	13896	13900	13904	13908	13912	13916	13920	13924	13928	13932	13936	13940	13944	13948	13952	13956	13960	13964	13968	13972	13976	13980	13984	13988	13992	13996	14000	14004	14008	14012	14016	14020	14024	14028	14032	14036	14040	14044	14048	14052	14056	14060	14064	14068	14072	14076	14080	14084	14088	14092	14096	14100	14104	14108	14112	14116	14120	14124	14128	14132	14136	14140	14144	14148	14152	14156	14160	14164	14168	14172	14176	14180	14184	14188	14192	14196	14200	14204	14208	14212	14216	14220	14224	14228	14232	14236	14240	14244	14248	14252	14256	14260	14264	14268	14272	14276	14280	14284	14288	14292	14296	14300	14304	14308	14312	14316	14320	14324	14328	14332	14336	14340	14344	14348	14352	14356	14360	14364	14368	14372	14376	14380	14384	14388	14392	14396	14400	14404	14408	14412	14416	14420	14424	14428	14432	14436	14440	14444	14448	14452	14456	14460	14464	14468	14472	14476	14480	14484	14488	14492	14496	14500	14504	14508	14512	14516	14520	14524	14528	14532	14536	14540	14544	14548	14552	14556	14560	14564	14568	14572	14576	14580	14584	14588	14592	14596	14600	14604	14608	14612	14616	14620	14624	14628	14632	14636	14640	14644	14648	14652	14656	14660	14664	14668	14672	14676	14680	14684	14688	14692	14696	14700	14704	14708	14712	14716	14720	14724	14728	14732	14736	14740	14744	14748	14752	14756	14760	14764	14768	14772	14776	14780	14784	14788	14792	14796	14800	14804	14808	14812	14816	14820	14824	14828	14832	14836	14840	14844	14848	14852	14856	14860	14864	14868	14872	14876	14880	14884	14888	14892	14896	14900	14904	14908	14912	14916	14920	14924	14928	14932	14936	14940	14944	14948	14952	14956	14960	14964	14968	14972	14976	14980	14984	14988	14992	14996	15000	15004	15008	15012	15016	15020	15024	15028	15032	15036	15040	15044	15048	15052	15056	15060	15064	15068	15072	15076	15080	15084	15088	15092	15096	15100	15104	15108	15112	15116	15120	15124	15128	15132	15136	15140	15144	15148	15152	15156	15160	15164	15168	15172	15176	15180	15184	15188	15192	15196	15200	15204	15208	15212	15216	15220	15224	15228	15232	15236	15240	15244	15248	15252	15256	15260	15264	15268	15272	15276	15280	15284	15288	15292	15296	15300	15304	15308	15312	15316	15320	15324	15328	15332	15336	15340	15344	15348	15352	15356	15360	15364	15368	15372	15376	15380	15384	15388	15392	15396	15400	15404	15408	15412	15416	15420	15424	15428	15432	15436	15440	15444	15448	15452	15456	15460	15464	15468	15472	15476	15480	15484	15488	15492	15496	15500	15504	15508	15512	15516	15520	15524	15528	15532	15536	15540	15544	15548	15552	15556	15560	15564	15568	15572	15576	15580	15584	15588	15592	15596	15600	15604	15608	15612	15616	15620	15624	15628	15632	15636	15640	15644	15648	15652	15656	15660	15664	15668	15672	15676	15680	15684	15688	15692	15696	15700	15704	15708	15712	15716	15720	15724	15728	15732	15736	15740	15744	15748	15752	15756	15760	15764	15768	15772	15776	15780	15784	15788	15792	15796	15800	15804	15808	15812	15816	15820	15824	15828	15832	15836	15840	15844	15848	15852	15856	15860	15864	15868	15872	15876	15880	15884	15888	15892	15896	15900	15904	15908	15912	15916	15920	15924	15928	15932	15936	15940	15944	15948	15952	15956	15960	15964	15968	15972	15976	15980	15984	15988	15992	15996	16000	16004	16008	16012	16016	16020	16024	16028	16032	16036	16040	16044	16048	16052	16056	16060	16064	16068	16072	16076	16080	16084	16088	16092	16096	16100	16104	16108	16112	16116	16120	16124	16128	16132	16136	16140	16144	16148	16152	16156	16160	16164	16168	16172	16176	16180	16184	16188	16192	16196	16200	16204	16208	16212	16216	16220	16224	16228	16232	16236	16240	16244	16248	16252	16256	16260	16264	16268	16272	16276	16280	16284	16288	16292	16296	16300	16304	16308	16312	16316	16320	16324	16328	16332	16336	16340	16344	16348	16352	16356	16360	16364	16368	16372	16376	16380	16384	16388	16392	16396	16400	16404	16408	16412	16416	16420	16424	16428	16432	16436	16440	16444	16448	16452	16456	16460	16464	16468	16472	16476	16480	16484	16488	16492	16496	16500	16504	16508	16512	16516	16520	16524	16528	16532	16536	16540	16544	16548	16552	16556	16560	16564	16568	16572	16576	16580	16584	16588	16592	16596	16600	16604	16608	16612	16616	16620	16624	16628	16632	16636	16640	16644	16648	16652	16656	16660	16664	16668	16672	16676	16680	16684	16688	16692	16696	16700	16704	16708	16712	16716	16720	16724	16728	16732	16736	16740	16744	16748	16752	16756	16760	16764	16768	16772	16776	16780	16784	16788	16792	16796	16800	16804	16808	16812	16816	16820	16824	16828	16832	16836	16840	16844	16848	16852	16856	16860	16864	16868	16872	16876	16880	16884	16888	16892	16896	16900	16904	16908	16912	16916	16920	16924	16928	16932	16936	16940	16944	16948	16952	16956	16960	16964	16968	16972	16976	16980	16984	16988	16992	16996	17000	17004	17008	17012	17016	17020	17024	17028	17032	17036	17040	17044	17048	17052	17056	17060	17064	17068	17072	17076	17080	17084	17088	17092	17096	17100	17104	17108	17112	17116	17120	17124	17128	17132	17136	17140	17144	17148	17152	17156	17160	17164	17168	17172	17176	17180	17184	17188	17192	17196	17200	17204	17208	17212	17216	17220	17224	17228	17232	17236	17240	17244	17248	17252	17256	17260	17264	17268	17272	17276	17280	17284	17288	17292	17296	17300	17304	17308	17312	17316	17320	17324	17328	17332	17336	17340	17344	17348	17352	17356	17360	17364	17368	17372	17376	17380	17384	17388	17392	17396	17400	17404	17408	17412	17416	17420	17424	17428	17432	17436	17440	17444	17448	17452	17456	17460	17464	17468	17472	17476	17480	17484	17488	17492	17496	17500	17504	17508	17512	17516	17520	17524	17528	17532	17536	17540	17544	17548	17552	17556	17560	17564	17568	17572	17576	17580	17584	17588	17592	17596	17600	17604	17608	17612	17616	17620	17624	17628	17632	17636	17640	17644	17648	17652	17656	17660	17664	17668	17672	17676	17680	17684	17688	17692	17696	17700	17704	17708	17712	17716	17720	17724	17728	17732	17736	17740	17744	17748	17752	17756	17760	17764	17768	17772	17776	17780	17784	17788	17792	17796	17800	17804	17808	17812	17816	17820	17824	17828	17832	17836	17840	17844	17848	17852	17856	17860	17864	17868	17872	17876	17880	17884	17888	17892	17896	17900	17904	17908	17912	17916	17920	17924	17928	17932	17936	17940	17944	17948	17952	17956	17960	17964	17968	17972	17976	17980	17984	17988	17992	17996	18000	18004	18008	18012	18016	18020	18024	18028	18032	18036	18040	18044	18048	18052	18056	18060	18064	18068	18072	18076	18080	18084	18088	18092	18096	18100	18104	18108	18112	18116	18120	18124	18128	18132	18136	18140	18144	18148	18152	18156	18160	18164	18168	18172	18176	18180	18184	18188	18192	18196	18200	18204	18208	18212	18216	18220	18224	18228	18232	18236	18240	18244	18248	18252	18256	18260	18264	18268	18272	18276	18280	18284	18288	18292	18296	18300	18304	18308	18312	18316	18320	18324	18328	18332	18336	18340	18344	18348	18352	18356	18360	18364	18368	18372	18376	18380	18384	18388	18392	18396	18400	18404	18408	18412	18416	18420	18424	18428	18432	18436	18440	18444	18448	18452	18456	18460	18464	18468	18472	18476	18480	18484	18488	18492	18496	18500	18504	18508	18512	18516	18520	18524	18528	18532	18536	18540	18544	18548	18552	18556	18560	18564	18568	18572	18576	18580	18584	18588	18592	18596	18600	18604	18608	18612	18616	18620	18624	18628	18632	18636	18640	18644	18648	18652	18656	18660	18664	18668	18672	18676	18680	18684	18688	18692	18696	18700	18704	18708	18712	18716	18720	18724	18728	18732	18736	18740	18744	18748	18752	18756	18760	18764	18768	18772	18776	18780	18784	18788	18792	18796	18800	18804	18808	18812	18816	18820	18824	18828	18832	18836	18840	18844	18848	18852	18856	18860	18864	18868	18872	18876	18880	18884	18888	18892	18896	18900	18904	18908	18912	18916	18920	18924	18928	18932	18936	18940	18944	18948	18952	18956	18960	18964	18968	18972	18976	18980	18984	18988	18992	18996	19000	19004	19008	19012	19016	19020	19024	19028	19032	19036	19040	19044	19048	19052	19056	19060	19064	19068	19072	19076	19080	19084	19088	19092	19096	19100	19104	19108	19112	19116	19120	19124	19128	19132	19136	19140	19144	19148	19152	19156	19160	19164	19168	19172	19176	19180	19184	19188	19192	19196	19200	19204	19208	19212	19216	19220	19224	19228	19232	19236	19240	19244	19248	19252	19256	19260	19264	19268	19272	19276	19280	19284	19288	19292	19296	19300	19304	19308	19312	19316	19320	19324	19328	19332	19336	19340	19344	19348	19352	19356	19360	19364	19368	19372	19376	19380	19384	19388	19392	19396	19400	19404	19408	19412	19416	19420	19424	19428	19432	19436	19440	19444	19448	19452	19456	19460	19464	19468	19472	19476	19480	19484	19488	19492	19496	19500	19504	19508	19512	19516	19520	19524	19528	19532	19536	19540	19544	19548	19552	19556	19560	19564	19568	19572	19576	19580	19584	19588	19592	19596	19600	19604	19608	19612	19616	19620	19624	19628	19632	19636	19640	19644	19648	19652	19656	19660	19664	19668	19672	19676	19680	19684	19688	19692	19696	19700	19704	19708	19712	19716	19720	19724	19728	19732	19736	19740	19744	19748	19752	19756	19760	19764	19768	19772	19776	19780	19784	19788	19792	19796	19800	19804	19808	19812	19816	19820	19824	19828	19832	19836	19840	19844	19848	19852	19856	19860	19864	19868	19872	19876	19880	19884	19888	19892	19896	19900	19904	19908	19912	19916	19920	19924	19928	19932	19936	19940	19944	19948	19952	19956	19960	19964	19968	19972	19976	19980	19984	19988	19992	19996	20000
300	-41.1951697929856	-18.0766129451621	57.9915370285332	29.7171786197254	2.98046589863804	-30.8633341202448	-79.8576004940516	-162.539671411319	-105.513167186948	67.92048087485	-32.153882869574	28.7426269724821	33.0854066800775	-36.0062534738436	82.6491821683104	25.9415983670027	-104.264190294864	-149.055739771071	-49.9742131538587	121.996754108671	55.5017778250023	86.9412550058635	-4.10238343080198	-139.978965224904	55.590625222984	9.8559060544336	94.2472116033164	-81.9758721438888	-28.1717226394745	70.0360163376837	-12.9856952782749	-41.7629321237752	98.7726105657821	-4.84386461480631	100.495182106367	100.855455530131	-51.1535111846257	-57.1774634623356	62.9354814828231	-54.5365052914018	30.6639517944944	-66.2869561942404	68.0837990865701	19.8986926072737	-0.0702175760412729	-60.050946482586	-85.87298674464	65.65501536829	-16.1583536088107	11.3809991002457	-75.019531906652	-13.6659851753637	-25.8835029161419	-54.0604575446844	-38.7308349867677	-159.314595998814	-162.986072547676	-47.1255764273687	-83.1250335583013	-26.3768434378014	-30.0686680821476	152.692480559444	-90.7336503689122	-18.7470884150264	-43.2092930632144	46.6646746426156	3.29327211213592	109.101839549887	-29.7140696274193	-94.1244556905418	-2.44855060623399	-18.3819311460643	-8.06319877830981	14.0259547780614	-131.567991521793	-24.2826340480825	-73.9063887547393	30.8675135032375	-77.9717706718525	-15.3947006204052	-74.8294865969708	42.302768566225	-13.598796464173	82.2319599608309	47.6965439721	-105.669984008061	-29.5249309462059	43.9941143103324	52.0283840275986	-114.124595759095	3.39066522036399	-26.8228030658515	15.4501726075129	-7.34991320285337	81.7648352137835	-2.97750339987431	62.4339065138383	-16.4413586010088	-11.0080665696639	-51.8509635912283	-0.0209375890364072	-4.06673941620829	-12.5847335274793	88.2950688432611	-6.68613664274471	-100.574567642658	11.7771044129154	42.8472407178394	125.168982596736	-5.53080772538294	-69.9638941648905	86.6641933507738	16.3013697729716	14.6993142291748	-94.6517569283833	-35.4583786940163	26.9736245952473	16.489708939447	70.4458764824972	77.4912735762027	-2.31530527886446	-89.0484614824387	46.7306203231237	-27.1881395848084	-59.9496508084504	-67.9657762032718	-2.36987991732292	-64.9948609751631	-53.7373809350792	-32.9506897024055	21.0538443223617	51.3511547870712	-82.0167501261319	-34.3579450694108	-9.15689768850837	-58.3145658026335	-52.2778420398322	60.5144477819912	-156.200316349829	123.79711354829	2.96428948415235	-34.0589700863757	-19.4150303263164	-128.19044438291	-66.0316621205722	53.9110767882368	20.0125675700095	67.0468940823265	10.3998198857282	-30.8728570477413	-126.430164437997	-97.7808871528698	-81.6322712370039	32.9516771829716	34.7040646722518	12.1957164314827	-23.0077188806965	-80.1932622218351	-94.4157002059445	-74.117218612375	109.949369007359	73.3846904812702	-49.9081281100877	-87.227591459097	99.6878253504392	78.5507319697298	2.46338809333656	102.449011847052	-52.3697536494947	-102.675869486393	1.36376845072471	-62.5281738746844	-1.37274821406299	-55.8005490876124	-68.4372869189037	13.1587490490964	36.3065658131171	-40.6016532659866	1.51464829126917	131.050656118654	-104.940805106907	7.70088696268135	99.0330144313889	-22.2716928020249	-169.069040526755	-82.1711113144302	-31.9142272336695	20.3186342400015	3.31072534763689	-162.673227214507	-104.546948996724	105.736623148169	-78.8465921175205	-15.4546478427569	-4.05108296275012	-18.6391339379242	37.0812265078029	-95.0798763733097	2.76423655695703	-131.000338612595	-48.8780761396615	-150.374776882614	-28.0699039494316	-35.2506955628203	-29.5785585759063	-117.580500009426	-74.1021755668813	-62.0456546923924	7.51469926965865	-33.2597990065839	34.16352404778	8.64587578830333	-65.7325899020622	85.9233692299617	80.3328635516248	-118.191440830734	-155.788942024883	80.3549635066245	-39.964918121639	-58.205226343543	-19.4233028460714	55.7437128986073	69.5984925180891	111.640885343741	-48.5283737162476	36.818799132991	-46.3896765253644	0.905391788893439	-74.2832567562634	-27.4726615719205	-80.1566488539281	-79.545944664761	73.2085837826029	-34.2255835457574	47.8509800646801	1.27862685320076	11.4665451541673	-23.652459964307	158.95458849336	40.8847802175503	60.1020286992106	63.4872938728303	-100.447153942986	-56.1354174170989	-67.7516884167046	-18.1842673115793	-74.5912981843123	-12.3703458836877	131.884194125203	9.1832338950461	-50.4811378619428	-29.2533640096794	-47.1576415919128	99.4655637803103	-21.5788739016033	-59.4633773480539	-16.8732668613915	-26.3572691907992	73.4782424811358	-2.36674538368118	43.1000055083489	140.338753069731	-31.526440397163	-34.7985323670283	71.1190569103539	39.3080848254623	-145.579084482936	-26.4000587193759	57.5580883948011	29.8728790803829	11.3074367092362	-48.5991024246375	73.4485359607114	41.6589465773814	-22.357374423991	-18.19381970723	-60.5612870322009	16.7804464469992	-70.1845435189488	36.3851133668793	109.390890457368	-28.1570632265834	-26.3488438276431	56.962067470478	8.91475554911426	34.2848994493277	-24.6186349795009	44.2778256304713	-2.42814156012423	17.5796449405432	8.66403077610551	43.3922183632249	-42.2140988059621	-51.9478207370523	-40.8253868750994	-75.7216048796193	46.2269020047639	-7.51324664888989	59.7451185706109	-73.7965491445776	-7.36832005711187	-92.9195715412834	-18.1913000889505	-64.1737476195528	-131.001199291335	10.2145073587435	18.1257216643484	-83.7141849405108	-204.930850367037	-36.4480132267217	-50.8727145277452	86.0555667579781	-43.1232138416287	-17.8228704171208	3.97329516191257	18.6692089748732	-99.2968040852971	-80.4884148792632	138.664119715873	145.811878819043	-34.5829593147988	-95.9347001194465	25.4289243058819	17.308302436679	84.5816220771552	-171.564911391891	35.4563179709585	-20.3797840613114	-67.6849135466091	-29.1798947921059	-80.9613905503626	0.550372876391293	-30.963923459759	-4.01323719611548	-15.7542235407202	-5.41235763240945	-11.4158034017963	-91.3633666828641	-25.4725716269425	47.416429024147	-137.557186623463	-19.0602300168987	-26.5688899188137	9.12892534352011	-56.3456734800005	-42.3936155032208	101.960272081802	-96.3553666160906	30.1781505711774	4.05059508263082	-94.227874643957	-190.168610075788	-12.4788802586032	-59.7426364330049	-120.717428749049	-38.179176454002	29.5314783980983	-47.8381318028903	-81.9761928048674	27.2768263669681	36.0327659088986	-28.5384200216452	66.1415005883537	20.8444723032749	-147.033162690052	2.91893184628896	-53.9003756777205	5.26072054987583	-41.7885078303696	167.165999782191	69.7332911252216	-27.6026116382674	-61.6324477740715	-48.1588071069464	-49.9141846840477	33.1597193210765	32.3332328746529	-46.4665524532315	83.0161270947582	-50.843365746931	-88.0624070537222	-82.8472721785894	56.9390426044947	6.33045037339116	62.4989777753276	55.7250534241925	-65.1176157759007	13.9509764361927	43.0976143478759	20.8466489160213	131.973641977973	49.2927148482753	111.407727043086	54.166854498	107.168443481005	50.5835850256425	-23.0063247674714	-26.9489818255178	77.7658115509746	-24.1055183828717	65.253932503345	10.0788744260204	33.6530283602639	-40.7622807468719	-107.31579794687	-142.685669749575	38.5574417218277	71.3064615009671	28.2490795336159	15.44078854972	-36.4545885144505	-5.87669085802736	0.782812916449529	10.2903235211978	-110.723470776609	56.1516376117316	80.2397878575587	9.00705078469889	214.232908625339	32.2908163066412	-104.49503006487	0.396043937625222	87.8362252670081	-37.3638703538547	69.7394566138533	-109.020119798776	-95.3323979417216	32.456238001046	-43.3139441552163	115.464952692091	-35.3021011369656	-57.2929701775962	32.0529379230061	125.919564763105	-45.7582779268406	22.2573749721038	41.2496962920937	-79.8241813230716	53.3288025519378	25.3682085376641	-158.465303276131	-83.1519637849318	-25.8398712381202	30.4033328742412	-75.8161886908221	37.9719080291582	-51.8752619899285	42.1292546025384	-30.9807742127938	27.7817143525298	2.70695237818643	51.0430303440236	-57.1716186346816	-12.6015182606899	-54.0802178917789	-88.0512099523696	-43.2346717508989	-11.3862339835371	68.0689736169605	33.8800770136323	9.4488864556979	-8.45956282089492	-109.929341721435	13.2022068064624	71.7135625939412	-19.8858839587142	95.3469160351458	56.8743740051423	-108.409974670265	-56.3784261897299	107.925716439734	53.3202702750671	8.73335876795204	-54.4408388967154	-13.1816245152395	49.4450243331945	-18.4614546430973	127.845197848	-131.625718229391	-64.0968531690718	-16.1835007535942	11.8841999854966	-1.85007786435483	64.5634780899819	46.7437317521878	132.766722706833	-74.2270625447165	5.05064170929006	-12.8647426089599	-8.06659406954702	65.014162383331	-16.278164291497	78.6048064437557	-129.441962484128	45.8481615498559	71.0940872279845	-64.3244421203842	83.0345392583143	-75.4992760557697	91.8053814485945	-108.914143388071	-40.6001852689999	-35.3018457287507	-27.123504248828	-47.7493862227032	-44.3296611889893	-59.0920555976197	61.7347476905288	60.7073790939199	3.65292197617862	-47.660088932196	45.967428906441	28.2818027885522	-4.96221110240492	32.6224160485194	-11.0292098577069	49.2834120179006	-47.1764749869833	-51.2870977299476	78.7856535422773	31.1791909100222	115.463301383071	28.8243308975213	109.0420284025	-131.663532500192	-12.9274194149976	7.23521802650362	-158.585768227271	-22.4436963674356	-55.5023174911074	69.6215427768265	-68.3598265376254	-72.6679848906865	113.011544864976	24.3979791403621	46.7063178623843	-92.1999493579591	-64.8830214609694	-63.7362565296881	-16.1614404051446	113.976374257951	-58.618475429735	-20.0587725884599	205.366345719787	89.6374316985326	113.009133914589	-61.1298458295287	24.7425120885105	0.969878070010736	-47.5450818677673	164.835903001689	24.5870185383792	-113.539913347107	-73.2581523496781	5.63267830628934	34.5826219902617	-90.0892776769077	83.247093815173	127.310046309037	113.094740892414	69.9048488668266	104.058793563025	57.2980643532177	-106.302385470049	66.8500980568616	13.0527414026986	-35.499002021744	-81.6440139589578	11.4981703311637	141.571302948171	26.4435762649454	15.8903877116254	-89.253504141346	100.508926259792	15.5646388871187	83.7943404796806	23.6298467497958	-102.141900547767	53.2588979706185	99.6081713411982	173.744719753596	127.141630471454	-134.205844860656	-92.8341014054829	42.878097115551	51.6324206328323	-0.378885365232009	-30.6860310609201	15.7273482731945	-28.9358902662491	-62.8814777261207	62.9117736472937	111.939562517273	-28.3880571139701	33.9344079431153	92.4596647760985	-59.8891805501499	-100.980406135093	-10.0384035766762	-53.1158863687358	-14.8278492469433	-84.7962655245226	-31.4330932935063	-55.7424458643308	-97.3993236806994	2.47674810055901	19.8532039836848	0.182371526273414	-4.0423483309504	24.4278641570814	86.8782984126969	10.5093880862995	-50.1181556649267	80.4836910992632	45.5607871107303	104.576990256701	-57.4975789319935	57.0611233335045	49.9804094761409	24.7314256894108	37.7633269004915	131.339939069275	-81.9804208608525	52.65854086274	60.1504602002726	-75.3436291553174	-102.751142089328	-50.8242177739197	-7.54553649955574	-85.2439500852145	-68.1150428072256	-129.309042886935	68.0769275301385	-101.864785592612	-41.3230968570473	-10.28930811996	-62.0843421015522	27.5082257245926	-22.636211530409	-36.5572287902838	-73.2094108463148	-45.9393553009634	-204.040980012895	-27.4617287565603	-14.0197264797486	-94.1430762987447	-4.49783623587712	-62.8653173130117	-41.2444284492755	15.4558793258417	-39.5299418209552	131.074239545055	-137.601776749342	71.5096401174302	56.4369768624549	-104.945108807512	24.4470857403527	-17.9371241699996	174.546299989514	15.6292579682629	-22.5562919545158	38.694904693285	-105.898849513568	-34.3426336558448	6.0944756521111	-68.6629277588518	-182.056145955369	-62.7564107445917	9.18317297782278	-70.9047016646767	22.2603350915311	25.5638882227142	24.0450185412381	99.2775815863836	49.318072478746	11.4308561903244	-43.3712661462758	-96.9408078756628	7.76481444328124	12.7016728000931	151.111709968133	63.0741831828251	100.190004062509	120.319924598932	19.7480204777182	-47.0502136858365	6.41584661875027	-1.21233985654339	26.5188389695825	-4.98269020365569	-77.3020329923589	26.0101131706377	3.43535843801703	110.262173680056	-102.582969720621	53.3038031746767	-9.11597297611627	-37.4104639255233	-77.6488392684485	108.276894477292	71.931256150751	59.24800954369	-30.8855043704841	104.691917087509	9.23898329662632	12.5502212125355	-87.5256075007168	-65.3318909231791	0.00937877755245609	-102.050764067247	114.291414713121	-117.675219388674	93.7029684800452	-68.3439007089357	23.8707357982665	70.9280551804947	21.3610232907704	23.4901833203196	-8.09911140775512	-31.643182539309	-33.8740282254547	-90.0067425212404	-24.0111562162725	37.6201521481879	80.729456622553	-9.52373266640291	-27.9486658968283	-76.1971146295739	77.9378255149215	-52.506175644975	-111.505393250288	-81.543192049342	-145.386557887545	-42.5872879138607	-165.154390689345	-4.70426744525287	8.93637310859617	4.834081788292	-120.336739682537	-23.7654328541726	-131.527108463672	-98.5870087487332	-174.827864787159	-109.07014876847	51.2979910302745	111.935729532988	4.19906041098886	23.9216437358976	-3.75068999449479	-140.767867929588	59.2306243556919	48.4909538282425	12.5768320321263	108.220034304734	-81.519281598743	79.0418547513328	73.1343891941938	-65.0756450517362	-81.0654338238784	-1.0011883174094	-48.1946646621071	-18.6194208212181	58.9751650257682	-139.137146554481	-15.0537711546809	-79.2991224509799	21.7924494358177	1.24565351270746	146.001607543146	52.7485845812965	-0.403340155772071	-129.812203418617	-183.063398266215	23.608535397397	6.15018720800003	-2.69385912007976	-38.1442918273151	-4.90883533916144	-68.3977144387286	64.9763237336156	95.867179172958	114.771241610416	-156.365551457264	-15.2600279164388	31.2888581336485	-154.948884091752	6.51078334714384	114.557093660325	43.9883174600861	-32.7627237566351	-8.15642021221902	-65.3669631773981	12.4681432997309	-56.2231918764344	109.445828911794	92.1853755928621	-8.99365716912826	108.98104707431	-35.5584554362018	-37.4434827288666	54.5695713966089	59.0300133616372	123.449414330567	-135.255048085711	105.690804952422	-38.8124622266262	3.55743837992543	-25.1343105541793	116.699516448261	-12.9965158639429	-25.9195133013433	-117.496273424589	80.6451284800611	-40.7894303302862	-49.9583325278785	130.030228640059	21.5591085768275	-76.1791579413414	-26.1548710729005	-29.1326956830914	124.603888405447	-99.2585510808867	223.474129429559	7.68964365146076	-67.8264250572358	-24.7063505426112	25.8502090128675	54.4923105755203	32.5271939568793	-78.7222670151232	-63.8721164229926	-0.151924549279897	49.7894762873439	-116.86847424645	-57.8553553555339	-110.707451514343	44.3290118277909	-60.580995593309	-99.9529732995602	80.0230766205992	-16.7460034772015	84.6969353219447	-23.2975929014081	-23.431058092481	34.0886617174596	-5.55983281038084	-95.3252174101892	64.1372450454146	22.5261346326042	-126.348430811386	22.7751898274378	-40.161660833678	-17.6596067994875	-45.8101029382398	8.24829206006893	30.2762954568346	-32.1852729351886	58.2900250470924	-2.99059784044471	8.91704791995016	101.112878712656	64.3109362247362	-10.0204024661559	27.8813259678736	-25.2288585674113	29.8547233388813	115.742287791131	-50.0747438572891	-67.8368681133807	-123.302339715578	13.8276026580528	-53.6086632474182	92.9342056729786	-58.8011589168494	-89.7512915688546	19.2894183359826	-45.4194534712408	40.1105059502064	21.3004872861478	26.0154471484593	98.7284832789255	-60.5175482137262	-1.62125321933604	53.6704073566901	98.7594572289877	88.192668234406	44.8630739331725	144.605967927645	-109.372726720329	97.6648552521208	105.571724209531	-61.2672519057188	-4.18417646055798	-56.860580021935	-55.4576585773877	-27.6684232447678	136.187356683556	64.8218376359494	-35.9417260520562	-166.873434672307	-42.8033941270736	22.9312650295599	-71.168113373658	-2.68025867881886	-31.7505474871214	-30.144867630425	-33.3999562506342	71.8157308928344	15.7962218035561	-59.3101541110672	-71.9179112863285	12.3524845014489	-176.187314507324	-32.3191329378222	-114.421270747456	-77.7656189894651	0.171998038391166	-69.1766737447799	54.6129959106439	4.02582318623161	-87.9776582267181	-138.725286018758	55.0615147635237	84.4375503345397	127.005938402406	43.9653240832553	0.805763665253153	45.1606875594345	-9.8174691261919	96.3267732526604	130.525297135878	57.6453542988047	-71.0958849256696	34.161142298726	-58.4513427496645	148.815529741665	47.5683389018097	91.5920939237843	67.6609085000117	51.7311172221287	-14.6304113792415	-47.5327389578472	-87.8458788619753	-68.6346011311763	45.5498725845664	-126.416483262877	-11.7595058663353	106.806635280051	50.4210102271743	-83.8636945197827	28.8806226046833	102.85538782265	-63.541981383122	32.0676580330633	-22.1490880432684	74.2705298050175	-29.2863647706058	-85.6094493525499	29.9029974209026	-56.4754039294232	-53.2699758873024	97.7021195935019	2.22009547153812	-20.6340508525177	57.9492372591726	29.0019152446929	-85.9909371533785	76.3316084552442	106.896060541487	107.225664688152	127.677149655004	16.6811361962782	116.718755820488	93.5913851277652	-56.641132844751	-109.766151460602	71.9551384071765	-50.0152881550115	110.616154177902	23.7758615345779	-96.752308248628	-38.1720946720234	-88.2018508729542	38.4441400535865	35.8556796918001	-49.358134339758	28.7888313487911	87.0871948796836	45.0857757443091	69.3883166821271	-32.1410611192549	-101.954427402731	14.1020855518592	-119.709701919984	-10.0789022551756	49.8745694005405	78.1706728127975	111.460922809316	-6.06741889047566	4.21987364667575	-90.8884738826323	-45.7887202233176	63.9470214995782	25.733812424214	35.0330016106482	-5.99808707000909	144.245929615261	-154.456110508048	15.7385852412365	-24.3073066612862	66.9694692589208	-54.5370249989693	-39.3350707885598	13.1945304259956	59.9486668326184	-122.86191389236	-49.6665578796506	62.2693470322941	148.759182946857	118.074435494591	87.24648207437	96.6606643582156	-25.9146944420884	53.5971082645545	-39.191793217983	-98.9102328657209	-76.0073359003843	-5.22251999363471	46.7857999786482	99.4093634723645	65.4958269632403	-31.155026487132	32.4580137258754	-14.9401726774139	43.8766589901475	88.4776104191524	-61.4313051264314	28.046415842384	86.8039096067977	143.687213172511	16.5531228088784	-42.1041104010765	-72.5376044749487	-141.531752967814	-87.4550849157523	76.883710277217	-21.4428068242713	19.4759391362408	55.3803877027387	-46.4830769357675	-12.1408253293062	-8.91989521124913	-11.7282937700543	9.43075508643017	48.6979402963764	40.1929266084035	-87.4654822756281	-27.0288958119316	26.4196947622189	92.3949443907599	24.0464014688247	1.84400920915584	199.284312309889	30.1094479132726	71.3165445497235	-24.9918680161284	-14.630307540448	-188.141951439007	-21.3587021072826	-4.60186454857819	-85.3328634963398	9.04792725286325	-99.0886763775537	30.3809409660377	-57.7275727506554	39.7662634612249	56.0945118658409	-0.273771154026463	39.4970439965407	-83.5258711467472	-38.9679651547734	52.7300718672453	-5.68904353887569	-152.591835000205	-9.97336710599882	12.4423873293023	-62.4403072490724	-39.9740383936794	55.8476020547416	-2.98385880385831	-24.4343572986913	4.25928134411231	1.96021107339925	38.8810103851494	-26.0268312655464	-59.8473514971097	57.4698810581566	89.2932262614598	-67.3315147274759	-28.5306240411077	-34.9547824969657	-121.242997437091	-91.144190154891	-54.8521723478124	-45.5486352585426	114.384025787265	-75.2629870100089	62.6938086875725	17.5917588354816	-178.938839940395	-29.133572623348	-122.897166163634	-44.8054921068416	102.08392895541	55.7900784758137	27.2940203789952	-23.5272492839749	72.6262486157199	99.2899816183092	1.70994381675553	148.402103966799	107.932811941949	-5.75902048319699	-93.4408197669643	-58.5415845076509	50.4355320243002	-58.901766792339	-49.6149202556848	-92.0028768336639	-48.7060522506947	31.1283439096562	6.38362480222588	2.36887639167583	-145.065561922511	-13.2238752866733	-56.2811290496778	73.2762526014915	19.1319540831531	-11.845829330539	-38.2321835788598	-111.70490615304	121.936882284159	-5.00777591093538	-119.517281197746	2.92908368288704	-70.167717911889	-70.1016021393452	37.339338742912	4.00907018895282	134.783612626018	-104.155513001567	-27.3685969676895	-61.5797991558828	144.282022768681	-139.272655311494	2.65257705313775	52.1111390536504	-72.6717371477922	-20.4182564225058	79.0021218105984	-107.206751741686	-107.917152842334	6.52549124436223	-97.8983292797784	24.9632997986727	39.4741028992548	66.3536295981982	-6.32894393227684	-161.775850852116	-73.9990473060518	-53.7887250650394	-29.3852601463509	122.037844083999	-30.1531541439186	-80.8188020390498	-70.2146321578969	-52.7331887872355	-33.7724283852765	54.9625030826868	13.7642695291611	123.954704231247	7.7296896293351	-133.208639280315	-25.0667833997342	-79.5271816050132	30.2660357127235	-72.3735431435188	-56.8902268857546	-5.62460498838618	17.7046116317177	18.4642160609118	-246.074336628748	-12.8737806130205	63.3403310587687	-40.5934150034018	-29.3230192725026	20.0144902819401	-56.4658934348232	-3.09760503528662	110.169952828472	69.6184788119255	118.851068646154	-151.719665179062	50.7333604383875	-39.9036461008648	-31.6260200231154	-55.8639847946789	-61.9731418949965	28.6446674265378	4.36832093261671	-37.0276515930927	-57.7401561079756	48.766080065004	-66.4183105389301	-183.320201457498	-160.793252371718	169.000527375479	-9.52636222655519	-34.9062230516976	-109.726595248624	-23.1187116764861	107.796610043591	119.47023453677	73.0673142334548	31.4798893183003	3.32031606917656	38.4960178581309	-12.6092355484079	77.0551755857243	18.1624203417535	0.206905763331861	2.13685702944883	-94.6980118100175	74.3342798165229	-55.6076830484889	68.3286643045287	-121.986798939326	-21.2423783818707	82.5993799124176	-38.5661589733937	-45.8965662926672	32.4369643916903	63.4000810087512	-34.7382609085377	117.704639376748	75.2829084160988	-35.3522644140858	149.864882001542	-95.6162839428962	101.178690832757	103.962505869714	-46.8926486624545	31.2579428463927	-67.8995697985714	-48.4568823182919	-73.2880063975257	6.75021985968249	123.938275950305	24.1562431200269	58.0994719424593	-48.7734646542098	102.856334317808	1.46597128028975	-16.3976763842591	14.125597375638	-69.9188401995114	-51.9629328438889	7.2570211791583	-17.1141178173918	68.2541333205861	67.0640459465239	-22.76229841066	22.717288959085	-29.6473409605107	-52.0366932676479	132.855485562377	-104.315034006932	1.09813443272833	80.8328496696133	-77.5697732810991	113.069227383703	-35.6375150736928	-78.2121369177935	22.4442220294997	144.521686015063	52.4955562584943	-50.4443553957987	-6.9297545011608	38.5068519105762	-56.0719652284587	-105.063672637576	0.0014010191023317	101.616772725891	8.18419117241331	89.5001170148785	-15.0764474390135	-52.864466693524	-58.2483677754711	-59.9381546102537	30.4221939565657	-26.4638691679068	-33.3767328449817	-75.9431880357999	42.8582814273512	31.9761859040284	-29.5452968172859	-53.3406568717453	18.7472154703117	73.4682665861925	33.5396908873705	59.3472692623628	18.2441841835373	-61.5399377439808	86.3154059534075	-54.461798359124	-25.7539664374301	-55.572737737997	-10.1767574554068	-121.895632236953	-164.781699191238	54.7243411033432	-74.839990817118	-28.9096757522559	-52.2421083935606	12.3210703170591	-9.29767086844186	83.3148258391038	-107.257690408089	72.3273139929335	-56.8176259707602	-12.1832764279897	103.074114698196	-117.951918975294	102.708100805853	-49.083379542802	-109.351512596725	-152.353709825992	82.1991574994748	155.18328046545	-29.3219508894538	84.9882986703574	21.5526214133777	128.775022794161	18.2573159361574	-40.6319927241487	38.6901383870767	-166.591245943241	-38.0113318765533	-43.4991947310968	85.5900412738247	1.05562419104172	86.431634244286	16.5133505150541	-16.4514901073704	2.85418380041847	-31.1042561452256	60.8418639235749	18.0501205364981	3.61184165904842	126.859630637219	146.618707763367	108.069203222018	8.37714964463521	-63.7286857421934	6.12834294807737	0.651764518702521	-83.7425991454629	62.3871222731187	50.7008100835868	-100.925699717127	95.2681613374386	44.689422633902	143.927954179958	-59.1910195344677	-43.1134608519081	63.8531178631824	58.7452788812008	82.823832302409	64.1149402142486	126.364401427381	0.993351834721125	48.9788120976376	0.282621928975004	15.2214124682384	-22.8784616821939	-82.7305198646445	-193.858956291209	-26.4583492966888	-1.42503403012392	-22.8078258804186	122.783778276932	78.1939508258977	50.8287305576905	-124.83125459344	-138.057222246299	-51.4467746202326	52.8322891707472	174.70751217059	61.8775845131789	-93.3461216983907	2.44587520791208	126.426652212888	49.2747673046414	-111.251057631157	-66.9990413469997	-99.3869998868753	-11.3311949652553	25.0424051524733	22.5582368824599	45.5819578125252	-90.1914436813014	-15.3527415620767	-16.1577419750654	-13.5209438126145	31.8825392032871	41.9946943817241	28.2968958591746	-81.3984606888938	-109.426921287985	9.25654774798011	-26.095797215645	-10.4203115884993	26.2422528465514	1.80703758803929	12.9369290073162	68.7005438550018	-103.523430659756	-39.8088921709042	-12.2708929546837	33.6304495782271	-40.3260136381143	39.2488736393035	-36.7509989433181	-115.090589229794	-52.9227412895019	-37.3522530682304	-70.3381567517579	-5.03190952689681	41.7456978496966	67.1541808241983	-88.9387147855723	-90.0917543736169	-53.0137703761092	-60.386580536477	-9.83268354438167	-150.97101843102	83.469517086438	-6.1400964706105	-24.7419986058821	-82.3776166409856	-11.4854124480705	90.0042382488353	72.0297544538383	37.2193021001229	77.2687753872948	-16.5628424103085	-37.830385761657	-48.9586382981296	64.4029146079217	14.0985942790861	-16.1209016198555	-19.2570836846496	-123.429062061486	33.4235821965633	-59.4944612266277	78.2161525786504	21.226025610327	-111.251294510076	62.8155265944138	40.6340587395207	16.9774818859829	-33.9713753839544	103.23274176813	-168.916401736498	-102.109789686955	78.1822342570778	43.0593253120763	-28.9203041414324	22.1274429281323	-72.2753599186116	-10.6858366717823	66.2688457336031	19.5071547876412	61.6615280515921	82.7582024738214	86.5176136757561	18.3136584087858	24.8777679785884	-14.4639626892372	-83.5708030108592	39.2597650404921	87.7735593731073	73.6050374435049	-22.5506370689365	-42.1095078708038	207.529207248724	75.2620642182211	30.1321739492314	-15.9426632510105	191.94685138945	-51.9136589466021	-89.2246996937924	-245.136039609323	-34.7074093332441	21.1390915395783	8.21565360103068	-19.3096899015485	-15.0999376719371	-37.3004493808659	46.3093861214636	-39.446581270918	-99.8214475754933	-14.0949302881615	-37.6623891011872	-99.2170264339882	108.639003535949	91.4728836958852	-1.7347673942636	74.8714079078044	-153.91024196875	42.1651415991312	66.0939381435695	65.2369718351597	78.2862196348477	-49.7522864852261	155.332608520269	-18.1787690579388	-14.8013186542918	-9.49634517686843	61.7022029252065	-2.14153793464243	62.0966343508838	-42.3927649895986	-74.8299702464267	57.9564607122752	52.6623715525243	15.5359012197688	70.3560787674166	18.7119213113485	-85.5091001936141	93.1987238441191	-59.5931966620943	-32.1482794964787	-51.5332278362646	19.8513114735656	88.2610215502816	2.2846899203081	-104.849681579564	-62.889542081411	-55.9868439344491	160.485845760504	28.4310323272356	4.07824305625877	-110.837834471361	-19.6635198304525	100.601353261523	2.3447084918223	-5.60699610138363	130.023288022285	-81.3152649082347	-48.254601219101	9.27666656834197	76.6874951300024	7.21431086368148	63.7720499374418	70.8413166012162	25.4624625366102	-61.8846479144449	-25.5457765451632	-68.3443389222642	-54.8329527989009	-128.101762274587	-46.1650144301071	-101.10375199256	10.9312780838524	77.4328575491999	-14.5511171506508	16.9449782412895	-47.7837128025725	-19.6433890707532	-30.2931351928545	-42.9468768473189	81.1960413251157	-8.62492992121315	84.6868053296614	-36.3938544837587	185.699093639864	-43.3405659003049	34.0413981361023	24.626894917777	50.0089348969454	-60.4942529453116	-133.97370567162	-20.249569428791	-72.5219622486471	79.9979111999808	32.141623079529	-47.6346201125948	-62.6925249049012	124.225522191764	4.62478314604698	-51.2816131765026	41.3664397215807	75.315428308948	-87.6986555705016	55.3722091034383	-94.7938267392875	36.0468421356782	20.5935304613023	-13.029105311693	60.6183895178945	86.6628452006372	-136.842438640499	-25.4978426739349	0.812733217540085	-104.562262951569	16.6948046650011	-107.559401818228	-145.815443597198	-19.8512519455022	-10.9756489948491	-24.1373989747631	65.4671580904122	30.5136203692914	7.48759588943153	-157.93021747681	-69.0629793060182	-20.0300422848079	-51.3119140553154	-108.06409330516	31.4857686833057	89.0667843993764	16.052352677289	101.493529693378	-26.061959127692	-88.1273485700634	-78.8543053365191	-24.89196113256	-19.4202307570923	53.8769840457683	6.3774448329774	-107.210838366646	-47.9653164942613	-56.7935124182136	-41.7058848306051	5.20701015863744	-32.464754945404	8.42464883761249	-69.5535516512813	107.195033743622	-206.670960699401	-32.0600909425893	42.3840180230994	-31.1437958756292	-90.1029362473332	-90.0035221711798	116.397232243867	-48.2657104763557	9.05927819141414	-21.8171666466137	28.6315092673246	-124.120518844755	42.5518499141922	-0.554877059508954	12.9567045753657	26.030447539204	-75.5838994598055	24.024932704066	-54.6073104248327	-31.5402553661089	-24.5988157428619	11.1798973398163	61.4508241238448	61.1382070653186	58.5561363914082	-72.0072717952399	-16.9891963088849	-14.7091437657966	-0.233540610180171	-7.34283980509315	-141.770466664157	-73.2624248346317	48.7129157946067	-8.18439011412488	-120.701196219718	-12.2085182736491	-139.613874729466	-111.443329838853	-142.110376758121	13.9629352199513	-177.608594822043	-93.7296251444866	76.7993039287844	-50.4724012158251	-61.4550322716775	-91.0242012293692	29.0495005209095	-56.4594507003417	-31.4434391008145	-63.9186117520271	63.4776734296763	-32.9839496934866	-7.22232304792556	39.6798346241068	-60.6657370432536	63.9725697924202	5.31512052734047	0.892030514371868	44.3130169511194	42.5281489354411	26.9655346137852	19.9133792004991	-3.34792383113768	48.9122862858974	17.9853511398708	-199.165342411152	13.2458179408704	-51.9268442727886	-46.2436983056136	14.5499226891312	-41.1552327231032	-80.4415912787728	23.1638744279965	106.916953997433	-33.4230235379481	-78.7645543382268	-21.771632546815	6.67621672074608	-0.0998443764461854	84.1394822467935	-51.4981093721768	76.6909544133841	101.015455649396	46.4599493630689	-13.8539231804203	-5.00842637748997	-8.93572862020198	55.9601039815079	-88.4281655378506	-33.7893192517802	128.095317370525	-22.6903207952466	-89.0177556403082	31.6991272971386	36.7926981293508	58.2847575826532	103.691892045025	65.2283205052206	-5.61610444076689	50.6536196189305	-14.622080716961	-36.101431643435	9.1293767634852	24.7811464310232	-16.1834095944766	-13.8619646775556	21.8635572078515	68.9636209426686	12.9118983943624	-74.9417521183345	-140.785953856047	-131.125445454134	-77.9637578490884	65.2559006848054	-9.82812188092157	-19.1210404793121	147.835950537059	-119.43359895953	4.86776170350527	-106.356865674454	71.9129833638191	-65.3324439007986	8.95051738287873	-108.474616089284	-47.8114374413402	-13.8637223599681	8.58430264968513	30.8709656697002	-183.163144942684	87.7909364370272	59.5510478066525	-24.963009241309	-23.6085853042861	57.586569133177	-81.5718837536032	15.8977909283228	34.8470221154932	106.605382210341	79.9671454477863	59.0442868607869	-30.9206520425851	99.9461924868422	98.7045111507234	47.173871698203	64.8233815510574	6.98474666075231	51.6775571330123	-180.832736405703	-0.383098667098693	34.7539730681194	25.8499675783498	8.09022558491301	-159.214618266323	58.1174243419144	-46.0039812322054	74.6647268997349	-9.4377471318536	-16.8100784585035	-2.91352564068677	-95.6600616008604	-92.4603600669835	-14.9846508270605	125.593556475026	-12.1959920583755	37.1172333445653	95.2770244136836	-137.930366600125	18.3947646871383	54.942693497566	19.6376733260644	-36.8832386058035	128.520895619678	36.1042918375258	-28.5546789508899	64.8178959770919	37.6209318462894	-22.4362489885905	-88.8433946913971	-74.8261567919159	82.2065893972241	109.519819877974	69.7052732459092	-49.9943134516061	80.6360328403954	38.3909729884497	1.29601077389907	-42.1927584923292	-0.16862244555216	18.0389366284218	30.5800255804817	21.3678963746422	-76.9913777387136	-136.481414453145	-31.6347586969123	-118.766726191669	-0.789239551357696	-95.3241886270098	-82.9858768765343	81.8305234383566	-39.8980873968378	-69.4334591471063	99.2629290302712	-11.7326703472612	-72.6759634228772	44.5413756955561	-168.189746008743	-22.7326670279353	58.2024460925882	63.5405680784194	33.3385698305863	-11.7000118248072	6.29152582517168	-24.7316972342234	-13.0117086912776	166.110116163313	-110.280904398756	-107.882821693506	32.5645852486684	-137.092346890234	-7.9335812989176	-1.84095961331366	-30.5359517623137	110.191280962668	109.846200873159	-34.4096474459008	-78.9086407948778	198.595524940102	43.1041545913336	-51.7094112067518	-129.026094263043	73.9665653504111	91.5922838324558	9.91817511577494	107.029697098575	11.9319322621759	-23.9598273206281	-38.8025757032201	-14.1638667767868	32.1870452030959	-55.8624934326176	-122.863158470523	25.4865062941561	-95.8884360932138	38.4232823956114	65.1832038016357	-25.1081917549014	-72.376849303317	-48.0242227606776	105.082972524985	33.000820334632	-94.7716889586383	-22.811201375061	16.6909353825065	-67.6648955034802	-86.4698493114885	-53.980250811284	55.0571536674121	-83.5312511010194	-56.5195276544805	-24.0849085226338	-32.3142389275068	-40.2679254157301	-27.6829950737024	-124.984844454493	-15.3759418761563	16.4395614035629	-101.753825039674	-48.5298937660417	-3.94152643469522	61.4669731245777	-9.05380599270973	-195.917192881278	58.9745912243533	46.487155041288	13.0435330264207	-21.7024353005949	-18.7644736097047	36.0788417873183	-166.318644900877	81.1832899034397	99.2891059453516	-37.6043592547469	-29.4494184161526	5.58039325060781	74.6857477862866	71.5414457983592	-56.9658579686371	40.2486762434021	-28.6117973330819	63.529864284722	-26.7999823356971	-33.5205204849698	26.0079769114593	9.70314412234791	68.4677742561464	89.5582943419794	93.4752558666223	-2.24811631421414	7.24112759332047	-24.7514690003744	2.19575138993025	103.776801332588	-40.1127926534078	107.924255552985	78.5716475100899	64.1325935034979	-14.6518496954095	-2.99779234567461	-30.4186089052399	-8.08375405114157	29.969711867334	24.7524224638692	35.6881936143407	-23.5911803130134	78.903652708844	-34.6625391868184	-44.0933828152661	170.205122572969	-53.3377668408614	45.3771197763255	93.8084721267091	190.333295585417	40.5585000062789	21.1609502867988	69.2037914503602	-5.40687055104615	-93.9036601030814	-30.2465403405254	70.7133661787605	-49.7053184255527	-9.86774183158457	150.787529684427	-81.7511250059542	-12.7708361644635	-32.9444272384393	-90.5131353222796	31.9708376723275	-56.6545024901301	-4.61369916998819	-0.337160404444603	-75.8194364813573	-179.536901642599	51.4887914190441	-3.63510354585355	67.7511594092769	23.3589145319069	42.0239964591112	57.7515792609464	-55.1406986985853	-32.8894316419672	0.958378583515355	66.0057234632687	104.932384657686	108.703165607649	18.3011976930552	-42.9685299513119	18.8741528641851	64.6596522796208	16.0026474034115	89.2146447039879	-29.8790835771279	5.77982034362299	-42.874511830807	17.5606102110643	6.14896041211239	66.6084229737917	-49.2355798729504	36.2784270664338	-17.5780803569035	-129.135299661487	146.516656743322	-40.2605156090755	-64.6869317567648	-46.3237300978377	-42.9931817607618	49.6826656044917	56.1448114914272	-13.6080111702682	-88.8979139887504	1.59755361944201	63.9617857651027	-76.3491082826142	-48.3467540231823	-133.926568767169	-116.026425793984	-33.1808983088926	-19.4932048927923	-7.35667559783406	-35.0890535392739	5.10583991415092	-95.3439591258611	19.4818659850946	-115.965775031751	-58.4657734077141	-55.5423517897847	-26.6464983210742	111.040188525309	88.6303921478324	-60.4514154259668	18.0171883233138	60.9489942535649	8.04781461306072	121.378969651604	58.1682391061097	-86.8742093883594	6.71278821432452	-8.91901319511373	-77.3228131980926	52.8717042185208	-33.3982846447802	-68.7642401880628	-53.4260383963884	98.9395647495576	-117.230665813186	124.717061609201	-101.311587973838	-29.9004408792553	-11.3805412322249	-81.3548592126833	-22.0196807961033	0.469269166040704	8.99968718791229	-53.3338746734898	-119.818285032686	-223.268800008506	-108.837938997332	-121.867686453821	30.5755748660532	47.9689007852076	-52.7500377393285	-51.5732705124794	14.8893130822082	121.459142101112	-122.757524811891	-114.817207969047	123.054218207686	10.4998930794753	-32.4001729228496	-130.445068473327	96.7085723297705	-127.767515984062	14.3956122930209	-22.0270258635951	-123.585627783203	-31.6061276497345	23.7073688353989	48.2080689497154	-43.5290261608886	-48.8466271577797	-46.4753850474831	14.7038342383639	-25.4879391486741	67.7679279010117	-5.90558162223897	-89.8166687639258	-65.888429992803	65.0439379717785	-134.772966376409	-207.915330231756	-128.090786811158	94.8589064765119	-144.397050792126	-8.74297833916751	42.5997682976447	22.008475175312	62.3559990347744	-32.94005241541	-55.0302850335488	25.9443096748533	-37.7470587084105	20.7875727843075	-32.4165072499341	182.831852539967	34.7540578706984	25.7158684156578	-22.9610031810387	70.1033500483796	51.0382790253524	6.00168965015143	0.167967007996481	-8.7704313215645	-10.0428715597801	-14.3504030581407	57.7327039915474	-98.0259641171343	73.7767134978398	-1.54117039482514	53.6303662279566	54.3987194827052	-126.098921915448	-63.8539009981648	36.530857742549	-111.67993977233	-116.685957282891	25.1139399588775	-85.6230919349598	-40.4286422414307	-48.8476960343877	9.57330779977201	1.11613709741073	116.666317161026	63.6387761824798	6.75656104987024	-74.5929035369237	-153.694324116727	32.6853079158838	-55.7067739090232	15.3393217630285	-16.4366400187475	-73.5905213643991	-17.3469105145008	49.2228420028874	22.1000424987817	-7.9662801816205	-69.7476744613659	-81.4449994063352	23.6268673473743	-71.8929959178639	-48.5668112933104	79.4099952513373	95.1628188916723	-20.4377816515394	164.251347320052	-133.760155108076	-102.652454364447	45.1419895123513	-16.3757353690588	101.476599500506	10.7811413964203	-28.2742933537254	3.11483749144156	-94.0844739315507	-60.8929443963232	50.5767731458561	-35.4833798454964	-47.2111343939059	111.077893381199	-28.2565905395875	-64.107165953107	-31.1270679976028	145.475827108798	3.18054551260866	22.1439709925089	9.35572164355438	-92.7030232928021	65.2559725408876	53.385926777069	-52.4259635955968	-56.9421889592362	19.481021281009	-7.40082089370446	-98.7862370486191	51.6782883334255	-15.4734857934257	-38.122756022212	-6.15965953197417	71.1056372465273	-89.2303376042387	30.906507633081	-49.1088862014147	37.1380534303504	17.474677996621	-147.899204854894	71.738649581881	-76.1316952866732	-115.251938766494	-39.558011246155	-13.552857661197	25.8358961673081	-108.806309758297	79.7896238054185	-45.5876027149718	20.51376830445	-46.207052194616	47.9778179486198	-7.9054499025716	-17.1577860470838	71.992131599107	-15.8096284093283	-98.1038842892349	15.2593729924835	137.169685268442	-24.979778233283	-38.2072776284949	-69.9697857093324	151.985168549629	42.0794180761143	15.837207940091	-87.4113242796841	5.56711068226593	-8.15285506904581	-18.0766436605736	-101.815821177346	-42.4350888576918	49.4943454875919	-0.417034017248625	28.1075789418062	37.6342997107687	-24.5162922597112	-30.3913740056469	66.8985465664591	-40.7628014615981	-101.477340474298	127.639984329998	66.7394642613006	2.02355790916749	45.5577043630745	-31.2017495371275	17.6734449782448	-71.8605489016172	38.353968877702	67.5882984671408	60.3973801631286	-29.9024275833302	-110.202107019577	-40.9449365534124	49.8734545742046	26.2252941993655	86.13297178479	79.5159447351682	17.6850170745211	73.4832106219922	16.3607465156092	91.4772067062063	-78.9543079348028	-49.5042595466107	49.9362918474824	20.515043337885	-70.7955163363285	64.8531591538226	90.9929770718901	103.432539807392	-66.313721384672	-140.609562040913	16.6094167971798	-2.07054466675982	24.5316294243686	5.51444022644296	28.3364924447624	28.0752857961613	-74.8421653888248	62.6815642871072	103.985059279038	34.1047883869992	-181.630893443073	83.921589663435	70.5154078431118	49.8031008540593	19.2712894946334	-125.674135290373	35.4624065209487	-140.845221670652	43.3713708636875	36.7602389002653	99.9014312417278	89.7498317941427	-9.20963643193306	90.8184914603901	37.15483815688	47.7597590484023	67.8968847420512	37.2857258406084	-6.03733101858836	51.6976145158696	-60.8987503778067	26.0570812236303	-58.0784491701306	-19.7678299379199	115.890656897854	39.3377649326125	29.2539328334129	90.9275236985574	68.8258459345507	6.9545264957577	-60.7191338904328	60.0212918530257	96.6302558186694	-54.8437776867072	29.1157112344283	32.8783826531143	-17.7082904071044	49.2138872672851	42.1505509874422	-176.92171187499	-48.6943362021553	-141.558199531627	-53.8700549889527	-40.5538719780191	20.7590085240133	98.3786115305363	14.2386870574747	-83.665731094894	69.1592774960623	50.4538213195282	-35.1998884024231	-32.8859076261028	-30.325661675661	-72.3174629158417	-83.2447198251785	-128.457667245222	-101.650681797988	-2.03074165084263	-46.3724391115695	-32.9304093942837	103.715181977421	-35.0779760313123	-54.9751076524828	112.787107209061	133.448202334539	52.2376402618737	-6.65375284490221	-101.519648641238	-85.0412919701007	16.1148360195361	90.9228383997098	66.8707315289535	-51.2797127957656	-136.318571279925	12.5457580518499	22.6290247538951	-47.2482903542572	74.9618378002435	104.323245454201	22.3237210202492	-121.317965373743	76.6284390683843	116.425805135158	-60.9140836290076	-22.7568915295137	63.9724458835306	-8.58198425425667	66.9296220608147	15.8396567161279	101.612325066343	52.0061066101847	-62.741959009287	-34.345733418717	25.8748674256362	82.9132303768298	26.0939642335898	-91.9726780194251	-82.2408666007872	-18.3162820278019	51.645413502387	88.5677196506127	-0.24918689852052	174.688083930252	3.00229088892752	-20.2578318034693	-13.5351137264307	26.3034304399515	47.5922384335915	-124.269885232143	57.5775740172844	111.948617029629	-55.1599830000209	-39.6953830584944	159.434378338745	-51.5417250555029	-69.7022140052295	-9.89614056880202	22.4170739735254	50.8231700794444	-120.530641615078	-12.5853710274954	6.72145984777819	29.7372573466589	-58.4473741706131	-88.2174174345944	-129.732548895776	-75.3204552545125	-56.3856422791342	-12.7942868175592	36.782368056598	13.4612076677055	-20.0611045725261	84.7791922246035	-47.1835003939756	24.4771339856486	-58.4925172741118	27.3681514888597	-109.733257339889	68.6996565162083	-2.95350053621928	49.2333536067746	-32.7915335201664	1.74193409037866	-12.3824493800894	76.0066126687854	114.606923850252	139.148373215503	55.8963910419534	52.2103815103277	69.1991993249484	-95.0367504558805	22.9374973050758	-26.434542204685	-120.075101924165	-4.98294789969009	-24.6709431267552	92.0593943657066	20.3947634729984	-30.6184348584934	51.9727026868826	30.9775732439242	-45.161539262201	8.9571297158368	21.2150133484485	15.09693222794	1.69264444517557	-98.8337499618339	-39.3525999421822	31.7818028499491	-15.8601948822273	-36.4931284095478	116.77496779427	-23.5745811729754	11.219308845832	-32.6521285537843	128.093179603948	52.2391252874377	-132.773946561978	15.5195447949086	96.0821982270479	41.1487809489017	37.6303471464548	85.5834467097823	-65.8944814975649	32.0220089221933	67.2547615393956	-90.5456013881019	-188.138089240029	-23.2163089071818	49.8175284639091	-141.291098270344	-90.34949796366	-18.6640477522268	-49.8358079960615	70.707170228177	17.2926061165304	53.5590479702354	0.360717042251849	99.4283847551076	72.6214762398347	-21.754362109747	-84.689820178397	52.924807318235	73.8118723355375	83.8585261699153	-136.841945326164	48.1799619389643	116.400684143508	-33.6947912952837	73.8652176368292	3.673478803173	75.3329825951835	-34.0047950685346	-1.90443466010902	32.6493277458551	-76.5073194637325	35.6523368396014	45.0541856049038	47.4623581822862	-191.194771913203	-4.6799657448928	123.501678569134	2.52279531128715	23.5525450548579	68.8905571953327	-32.0156234449395	34.4641536548553	-70.8209074635897	-180.55215022783	19.1528747261134	-3.86105211364418	-108.805556713569	123.513270982285	68.6488590073278	-4.01664009783019	49.9066528542803	-40.6624380688249	-38.7189117475202	78.8903074490599	-200.180007823632	-207.028365656414	-78.824857005688	-105.333934312134	14.3452519769493	-0.266003114203158	38.4640550183017	75.1591611771553	55.1739265516918	87.7636916524982	-60.9174245729369	-9.024084978308	127.982899739418	56.397387133645	-133.358126001432	5.13882492716061	-133.117804664657	13.6246525763737	-196.684796159538	-31.360707926716	95.8100986297768	-117.605251835729	91.1018227097256	172.415889792322	-129.281314679687	33.5906397255733	-125.420193969202	-101.537281613612	-54.5992557210603	-142.788274480897	29.3538612944749	9.80907102820584	-61.4687870637384	-103.652913818361	15.2398363310326	-53.5439405675794	-10.6671091565453	-11.6141123668162	-184.29707364971	-58.9396813534953	-65.0378741693419	23.5584993174641	-19.2564766265438	19.7173704902935	63.5320972590938	-59.797325062014	-24.3294556142132	-65.3752664392873	48.6839453036953	-80.7871126231298	-98.6047019046725	102.32151740684	68.3050044597674	28.4094439824476	-11.9952310022983	89.1147814890085	-79.0567499177463	-59.1989325537552	-113.165541858928	-47.786278617359	100.877112202604	15.6831422868379	40.9927301256936	-143.729805817399	33.9005769654008	79.4800019039112	39.9855948669582	-51.1886045027391	-6.24121695010979	-35.9673672715551	73.983350350442	33.3332899198895	67.1574742976405	-145.577131309053	-23.1173165360606	-31.5739078675698	-42.4851102235893	-12.7138810242089	148.334884039958	86.1165861719581	52.4547920267032	37.3097147439273	-55.9378688471446	54.7044802191153	14.1892511855494	-65.2006206273687	-151.875072139034	-92.79420241471	21.6566700362738	58.5452921938863	50.6948522859028	151.860745431336	39.8487392070665	30.9286382968115	-26.2475100543562	0.254480641012492	165.254231671327	-11.5220877737623	51.4829742786446	-89.9679048032784	-20.3538965447943	69.0230921193615	3.02494355472572	54.7367898930977	89.5356549095397	62.1558592505992	-32.4223203483364	-70.7571262230724	59.9992386281754	-105.880830353952	68.4797177989087	-119.03041642048	10.4681211554766	-109.693949432567	-54.7311340954975	-36.262131727421	-45.9994510578979	11.729496305266	-30.893931527901	-87.3684159314579	-124.099957735664	75.8785705936534	-19.1209117613648	-202.951863323131	64.2465474325541	38.5042611899142	-22.3889158122485	-53.1698811227421	68.2782159042609	44.7260829653769	5.5689803342301	-54.7554898763437	-105.339740300298	40.033836946227	28.0731505575035	0.954024357543176	-91.5650988531131	-16.0674590764085	53.4642790594188	-95.6337135531824	109.387042472185	8.23066287623283	-16.4653784598386	43.7847727665589	0.672342896468422	168.835266635192	-43.6063974441307	-1.3169866330461	49.2069923524592	69.3039146625545	-65.0058641058047	-92.5259690650953	48.4217025148971	5.00774757485999	-221.909350048242	-78.5582851235313	120.888224159425	-2.69993320281458	54.8459863937233	-23.9608817232992	43.4192150965574	56.0766742507185	91.0449879232406	64.5169109249067	-46.6316847089897	9.88733546645813	-56.2545695024728	-100.441869449969	51.1824294674666	21.1578746627417	98.300722327308	0.508242958967344	48.7131166287763	52.2426734087151	23.3560653748721	97.2614342866691	102.36031829963	-63.6077417038759	-2.13841328593662	-39.9181351348581	-37.9171687632232	-11.0067384629018	79.4165372556525	97.8780963002419	84.2048952531962	117.217138846963	36.7464510982928	17.5315620278126	-20.6662097107784	118.302546961572	20.2602101022816	-83.9037524236333	127.754708812558	77.7956041345963	19.7663673885105	19.1271926127241	90.243704716406	-20.8573460082038	69.1775548653142	-4.40939406135362	66.6036226705535	39.7274884547468	-57.1032467761505	36.0721601595991	89.0827592259933	18.5129138956864	44.7940889401789	63.3032523038803	48.7338196691305	-40.4370262438592	-159.439542119654	-8.830982307044	-65.1851190449905	-12.0185123036963	48.4302396008261	52.3451176794777	-83.8041509734074	-33.3131658853696	16.2379379012065	148.794156438162	-75.6210335624801	92.2221524895696	-18.688436796445	42.8601891584257	107.457485744128	-74.9180435224248	-21.6585662166918	134.802067977965	147.485276479194	-36.5971173624787	-45.921552456611	13.6967721096904	91.3306625690195	-163.556969912348	-19.1141001083167	-8.93167779989324	-4.24962448451026	59.0990328719416	-34.8120119475997	107.775690201094	-64.1598483482678	199.088761609608	23.480190930441	23.8878841073449	107.343215983192	5.37977896157417	28.1203151492077	-26.0999968239968	88.3488064148335	-16.2141847514094	-101.861316410934	74.780737834787	-21.4898891479963	18.1535224880572	79.3893881858386	-26.4302966466057	-57.8797205077158	-41.9088996648079	-98.7409284153637	-15.4064618582929	1.45997462975538	62.2890631971995	75.6850403610575	-81.5248509414058	5.57425898430768	37.2863075059605	44.2053039218958	-27.4954493055239	-0.273759748330576	54.2983713376093	-1.91177845362063	72.333844838333	13.6662967966214	-11.6290845767484	122.835551729082	-78.4563585326564	-31.6483223063215	-68.8119892131369	149.40006540665	137.444743464381	-13.4737312368218	51.54082640253	148.749816144379	49.8440110791537	-79.3527825703111	-109.218163430562	-16.1095821437348	-40.1418240682228	34.4536471268473	-32.2531067902759	-79.4850620928059	-40.8916356744086	130.053492172543	-85.941854178603	-32.0226686685671	101.713779173358	4.23761707452286	-16.0311612869207	-27.9195423023755	-230.503288566398	-40.1964238526564	68.8244013026385	-121.010294344938	36.5123488370772	-58.5976545635293	109.643281006652	-152.508984005979	36.0297265964135	-2.69446362354495	-48.4473725640298	72.873568959574	-111.204359700414	48.8438410705667	-61.5682955939881	-73.091864873932	-46.8084705686246	-90.4060577787538	76.4008592683502	1.3147309187575	46.5664830602117	61.507004134956	-21.3744441236997	-29.4253239065015	-54.7603681253815	-114.232500191027	-46.8675365285399	-157.942950109051	-56.215824197567	15.6201448064611	-14.3240484138247	55.7401117106834	-54.0489882600009	8.93219988679652	-52.1867317057654	-7.10189821025574	6.30303216844482	106.237816772371	-40.5721076996804	71.1836043955562	39.857076739487	10.8415743025876	12.2500587666608	20.6737133227083	30.6029448267714	-87.2295651966342	18.1848912363196	-3.02547915211153	-4.57243882244268	83.7175871800428	-84.4286480471064	-29.9351873832569	-150.251700900617	-118.717408112193	9.99276068712402	172.804398197766	-44.6437165362487	-142.180501710064	97.907857928353	-71.7416583208568	82.5813379146872	9.29080221830725	-35.8996606270161	44.5473218340843	-35.4373443206459	-100.31236191245	56.6997284600444	89.1668134176141	91.3564165184491	-2.5480497317451	5.12098299653917	-9.34804995390721	93.8560975297563	3.0195631002149	51.4290985977478	-31.3306784574945	181.358353709672	40.6497129185207	-10.8726662003612	-50.4800237826258	-27.9121309682803	-4.84922652666125	-111.389221080935	-128.212450897653	66.6117184882742	-16.8231114482089	20.8139299832637	-5.15244301241796	-8.80329117842757	-49.000056818415	-100.979281904019	104.639551051189	75.7749756852231	-6.15120520758376	18.9373341701958	-107.368088578669	-99.9007895413924	58.3952936224583	20.855805006074	-26.3936081075963	-141.341089921308	71.2595005515317	56.4655629737445	-18.6696843820129	115.750096978305	-79.4059074876183	-91.119313139038	-7.74111842885065	-45.4466672868986	87.0696195362347	85.5475394029947	-129.225531514496	23.897364653594	138.79540753382	-14.3773594312242	16.5330377454475	15.7227277068293	106.926927604556	116.335855110319	110.006894880787	37.2163430145768	56.913763440105	124.527640866401	70.8772784954094	-19.940846298495	-59.6915370325405	57.4955969217956	109.576585849896	-39.9057879094388	6.66021930947534	22.8043756331354	91.4222684918799	103.530026595975	-17.5028021578098	46.2109896428518	113.830630135741	79.9221658530467	148.682892759742	87.4679862709103	58.8050978858449	27.5665147811457	1.38033839611012	9.24883022016274	-149.624693606697	-76.2265609126839	9.56632859596755	43.4232910828825	-102.867430263548	-95.4774392911103	-17.5191047489629	-56.4546023796138	110.746915931742	-25.0214803492769	32.5828727696776	-60.4418884097089	-66.2729942047904	-35.4986018808449	46.3040320735457	-84.6896221389674	-10.032790812204	-19.8786698969891	7.99255446377617	26.4792913752416	28.7739579084546	92.9104600051184	74.8626507113928	82.9086692403309	-12.2229133805072	-26.6430646972676	24.3559088995835	61.8393274600904	78.2935378088677	199.427009235635	25.9077430170539	85.1230132620127	-76.7993573974738	-31.4216509223356	38.6046002171339	77.8772461152116	97.9384479856719	10.6937094356974	29.2826402922702	30.1089716141536	-27.5309176252424	117.855239183385	100.202557451436	30.5965439866602	-2.7350580100798	-9.69503269861252	113.543743668251	108.271327922688	84.272088026426	-53.035181765403	-87.3922121180049	39.0334079809867	47.0927253130618	-35.02686978075	107.913794487826	91.1212481620045	-82.9176804727806	34.3237072122572	153.225336432592	68.7286704155679	29.405261032362	-30.2571151494551	-9.28286648276696	69.2611469716123	1.20060282894553	-87.3913780859571	4.30402965609176	-53.4943312885987	-97.327261782988	85.6509111460626	25.7611976058876	-36.81629540453	46.4577798605604	-25.3762849608325	14.2975656633589	103.252370849318	-58.6393780102376	67.2939851710995	5.15243729439828	-41.4867324214057	0.278671118839043	-96.5989146394238	72.424408277818	-52.2493189001666	116.610339771664	9.01880848082874	-70.3690563044586	143.042256787475	11.1450776990722	31.5037005057451	42.7096302523611	-17.3915024079184	-35.398031324085	-41.0729875130017	51.871277267599	-16.5984331047954	21.321823784521	-23.7135174573967	30.9259150629849	59.896963442289	43.2414383127959	-64.9999073019189	27.7486427694023	44.108683154752	102.868613268987	-41.7809713334469	18.7409415739279	68.9445440653601	-55.3258479769522	-70.088063909329	97.9783421339846	50.7777020061495	-11.5347028536531	39.5185173436192	92.695384075803	8.01942273930206	0.989405346764897	48.3836472964571	-9.14527911554251	-40.4739917618969	34.4895132862836	-67.1419903993418	66.4060278974117	97.4225096324003	-82.7006625351793	38.5144622912601	-61.9863101992867	70.0450277017325	-35.303858819378	-41.6813805418977	10.1092154316634	2.43601000854085	-33.0492364898195	-36.8553666997526	-9.88926494365057	71.3168997346927	39.5418963874126	16.5732287027851	-57.6870375138046	-92.3644072751688	47.4559316959609	-58.9865016590064	68.0487961471533	99.4119392054902	6.73214080336254	-122.160260089825	171.184478118653	78.3669437946767	38.5050708630894	82.2984621607168	-29.5541898619243	-40.1948667309119	37.2710181768089	34.9083352702572	47.7850039422615	40.3157045073947	65.2062558345917	29.2526171729077	1.26052061654616	-131.281764898874	84.17594176414	5.37951135388198	146.099886736228	14.364268930833	-104.988115925333	29.9269921604802	-24.3457602464063	76.1529196735926	10.4791941011601	111.230996030998	-110.57799550935	80.3956523472557	37.6200186011415	3.4236964632837	-86.8870532364529	25.5524242740494	-54.5469513757045	74.8169051254278	75.2412324599195	-43.1663463690572	-80.6961724011401	-14.4125751508284	82.0388806546412	49.9332596318741	19.2770447039701	7.69515410457961	-163.411238749996	-54.6440667244829	-10.5523968734628	5.27719453376665	22.3450410103256	-26.6613392650995	48.2113535253391	-51.4841809062391	111.082759457481	79.9103616935887	-7.47283074528923	-85.3440925804031	7.95352074074356	-15.3253903841135	165.758706842995	88.5522929858772	70.0801631877166	-67.8548039778176	25.7130674961707	20.3892418609635	-2.37713764095668	-34.7339404461765	7.36329794064704	-117.758136389363	-17.9720001723695	194.470063527572	141.014425948893	93.9438422674783	-37.595272239398	-80.9602686004273	-102.503934955603	-28.8777624172735	47.4847176142196	53.6629757391223	-12.746992747528	-40.5483643062789	-39.5061913239956	36.5603362751915	-5.17943798489239	9.3279629810354	67.0258272126443	151.071088674765	45.8687567027389	17.3895358921773	44.5745887163894	-162.509226046601	-87.9806934771647	-104.381178954087	42.4049508454965	-66.5876629466532	2.382744180489	-3.17161401716226	-48.6705148696343	-49.7257954790829	-13.5304309421405	-61.0307963230415	93.0328994808974	74.6143696318624	-98.0108195073058	44.6294639657715	17.4743527666843	192.704226926352	-41.2928315160646	40.6327032390476	-10.5091310390873	103.157705036957	-21.2370560698849	130.798389471579	-9.37199848361684	9.93302343017865	-34.897051220409	37.5500759473928	-6.53996471242397	4.68116296412711	117.813357557256	161.408192345587	-96.3963953940136	-53.5858526422984	250.157086063139	78.0607892805872	-5.02832432030812	-28.4227990490131	43.6776584179031	56.1914647464221	7.28698490205784	-67.1438783137802	28.749084714541	50.1978724972096	-29.1197096435931	45.7503921860847	-46.4527643710769	107.203832607666	-66.102539877145	-16.203155207494	-53.0968940338652	54.8916146874781	12.9113634524789	51.4283653562939	38.2004998572962	-127.744620329585	-67.8089134123884	6.2253333941685	5.86855908039308	-132.319238608612	-16.4130078345181	-10.7091408179742	-25.3197507852717	-65.9424676483384	25.5149601256996	17.0784584265799	23.5599909329846	50.2528990625534	-29.299536109734	73.0444792895042	36.5603992468162	67.3777367241179	31.9623115252576	114.818459268768	-70.5973764561849	45.7185286094098	70.4778875732352	19.7058872519547	83.8905613861073	14.2805270293322	9.31831867256813	106.809392304211	38.5352224669807	103.60927693592	0.367189471624329	-30.4443539568512	72.7373300226676	-115.716862528561	-12.1146626213409	-12.6891086208898	-76.4838614602995	-12.3438990664146	47.4290573307165	-17.082183651934	-14.0079972178921	93.7121999612574	-43.6759551979777	-72.5285458938722	-22.8025241254071	10.2467530472616	-31.6693127509628	-40.0556547080395	11.1466764550457	28.5137391291006	-39.9828966475059	89.88584048217	11.2883070454628	-35.8810321214737	-1.142819908305	58.5782739185977	93.0216632732346	-72.6138461777366	-59.0185312790395	-68.2078960963082	-6.00249562992803	34.8750791011165	131.64422902064	93.0160070869529	20.3345859750452	-32.3437342085441	-100.725535820858	-35.6856482316093	-136.086826375488	86.4338880424533	-56.4289941700275	34.6940261059078	45.394163759732	40.0562281207729	-94.6437593599774	56.3149329652965	-86.3503714692165	-64.4425222609096	72.5540521571231	20.9565730819827	37.2855646263499	123.981221890762	78.4516685162671	43.2404384908504	-88.5428549761392	-9.58900069334243	-93.115268474968	-21.1716433035808	-7.6076306397631	-146.81075717434	12.2004647086355	25.0093823071325	-61.1128404321518	159.567468795034	-93.3052823088578	59.4728844124542	-13.8606873496202	-59.7807876196208	0.819946785706065	4.79420033969643	39.4346479914713	39.4772029222671	0.390611430307331	69.3953806951903	61.2727408862205	-119.430990469953	10.4119284780503	-46.6211454245295	52.919179819686	-84.5279905339986	-39.4688536057731	4.86171021878522	34.821287455738	-30.6115909826353	-17.5797631350349	37.1922396137876	-12.3430647875873	30.4419065596716	-40.4232671229387	45.0678195563162	134.342092293339	-7.04810224937887	-75.5721702046289	4.11991749835954	-39.9129095514276	-76.5692704053758	2.50888334028502	-126.707201714173	36.5002658976499	53.7544651167916	100.668643530368	-31.9893109484524	-1.26480542283832	44.9204340233835	-39.0786342413857	-142.233921155257	-0.10984945936093	-64.9686162526782	4.62767751915214	-33.2778628486294	-50.0679251073639	29.6655252545239	-45.148623317926	-59.4227088242981	22.5794398271066	63.0292396328357	87.5645151319175	83.1036514551762	43.7498629938976	-0.86525606110331	53.1272740039176	57.5899466488183	-8.59007931159761	-40.644833770823	44.8973025105063	-11.2452109514657	9.16330118145743	-2.95612500713162	-21.0601848940713	76.1399026719032	169.369754007406	62.1217489926753	121.020605232894	-35.5038008109025	2.04528185540312	18.7798407227136	58.3913798842734	22.3813212776781	100.472730788338	-74.5829642203727	-83.3557819157293	-21.6074409432759	22.5657416501315	45.3495507623373	55.1679667062876	145.80764264566	-20.7450347571692	-59.2585979612987	36.4459710396389	20.4070472265535	42.1851070825327	116.129550858032	-8.67475782332008	-116.595051091334	90.0752396341152	-0.615057865801873	24.9789747814259	-44.3570578097608	52.0927906087376	-63.731185817338	3.03736086200774	13.9007923419574	-10.4304022210121	-3.59468968997373	-80.0373149772801	8.68707571218488	6.32098125287996	65.5768760995461	-53.4057464224304	62.7994347223663	-42.0281266477828	-36.9039294533605	163.688276377828	-8.27554588431917	172.855475233634	-11.755258013756	25.6437585338584	21.4169108016749	56.7829993850837	-23.7088788686565	-15.5054588050536	-74.0455540474625	39.1550202614544	99.1474931505722	-21.2355390682906	-103.933882868458	55.4047523546814	42.9332602694602	49.3730772064553	24.8043596849188	90.508949792503	140.59961545218	-9.56358594754681	123.603508678233	-48.6315265960906	17.2912980731834	108.738688521454	40.2226793386958	-17.5732660666077	25.7748323310408	-51.1923966198542	-61.667762750149	-101.19303861771	54.302301310589	153.343009348702	63.8018186624299	-125.156345314192	4.49379060968556	-37.814233205805	-8.93138733404578	98.1190396626178	27.395306915213	18.797692564993	42.740230961676	131.942161020061	55.9961801263928	36.2613363929609	122.617790658411	-60.7697117823882	-110.525042464978	105.197396149842	40.27633007333	-23.9503899360484	-15.9727259769238	-3.71742289985616	-116.392160659579	136.257632964822	37.2517133317598	-43.3044445527113	37.521099606862	92.0025770946778	20.6409875331722	145.282295615583	41.2332858067891	22.7157793345499	70.179402596195	-18.4207312851555	72.764533926667	-15.624670553712	90.6369324511296	-85.7980688197545	-126.599881455469	-32.1518976862575	102.903919347246	-32.4852482604506	76.4118507197942	-52.582237850989	-127.367358550382	-65.737528327985	77.7506740647448	-83.3124417040332	-26.8148097995836	-0.148897636288211	108.774307923715	-90.2030002831212	119.131043970704	-81.1631402427474	-222.18382200319	103.344392134032	8.58682961830175	46.8442325072665	16.6157511305897	-146.302738450354	7.71738379804594	65.797275614827	60.3546612166541	64.8130540262638	90.7857336814625	-37.1109151477539	159.755785870415	65.9851999263684	16.0205226107651	40.4122877157088	85.3669802223607	18.3490074353372	66.1725430928385	-127.610364528273	-53.4844145433398	90.5262786121942	-56.3459009675427	-26.7507099257675	-120.923968099356	-102.211305471574	3.91195128505581	-57.5663107979117	-22.5204539692113	53.2410372438815	59.9474890346579	22.30032827626	78.2688367480305	41.5752932937195	92.7700859388835	6.93661170189512	105.709004636014	100.767282744199	117.715377194198	69.2756680083587	-114.530302718802	3.16619838983831	-35.545244457121	32.8044467812592	-20.9575953903849	-20.0663720570071	30.4364095733305	27.5553377432092	52.5891295890749	132.478172003867	-104.522210357016	-18.6554060738058	-103.569862256786	-67.3470736652775	78.2183865668625	-63.2621914250069	6.00910023054723	62.7650266616192	46.9069976776824	-69.4892720205504	53.4361167142431	65.2038182375128	-16.238632425031	-15.5430656450476	237.011276125712	95.0116498726215	-103.796757066275	76.7952282360029	141.95428566618	70.9696062406672	94.2720609452763	77.7060923297649	-14.57089195832	-54.8786904875259	127.792101378327	-94.2864699009129	-22.6472814345733	-52.2296910996399	-48.4802468814679	-108.012717679367	5.14578942361027	-39.1455649897206	-73.8975967407943	20.3872373946535	-11.1526323669525	107.100305479917	39.1285422285297	-33.4493677837281	-45.2764523794528	-20.1557635281092	-4.43563622919783	32.0807161487012	-25.0814189473117	-30.3912457812584	62.5587810587774	12.2781779702094	111.310127284471	74.2348418750555	31.1299728874826	-35.4276004955647	-20.4961961310606	-36.0178697523093	66.6173718864966	89.4230994158876	-97.8253876470706	0.46900411966908	55.4509582517496	1.6230521539768	-42.5902074062179	-26.138045178978	26.6040336337535	50.2963801983551	124.644467564346	-72.403508860695	-30.3122783100445	83.9685937678588	61.6546704554966	-28.0219957244176	-37.2573247173742	-78.7654939766068	131.884737471347	-32.6406790857366	-125.083862471828	-184.873633803982	89.3182284535019	8.40218686090714	91.5843517969952	8.59290827667553	-103.787160221615	75.2318204814552	-136.517811505787	-11.5299251283882	80.886912737944	90.1770796548727	-1.14153166155222	26.0613392480086	113.545109087064	12.6702822208778	122.725999283108	189.77535630617	187.34035912185	105.406552854142	-3.62717859390966	-30.746740986199	-58.2515261744275	-65.9647740203052	29.8783113476021	48.3362118221222	0.534083745335579	81.5187650442525	26.6584120203623	44.1347151237717	-114.912643347794	8.95689486459617	44.2070920863023	-75.0102788345848	90.0149649006875	6.90329510908953	42.6061221808689	96.3108481977115	15.4056558718365	18.4022481174139	62.6383845226094	24.9683360003932	19.5158142617	2.62728441529032	43.4311972453906	85.9855169504153	63.6223222820461	138.136870777619	-54.1771572922219	-16.601757540429	-91.2084705393213	-65.0026231720481	-4.80331464387928	125.286102548587	102.289966120285	-65.5726923676518	-104.193453949275	50.3194233468536	-67.1259894129109	-27.1104824313998	-62.0875891049858	57.1415417998497	-93.4762472061526	18.6465212714838	-54.4043621040123	129.287029120052	-74.2358557992395	54.4638562570982	-4.78750003772222	-43.3551559850324	16.807694039629	7.79502723121709	104.382000664796	28.885750952639	-15.9705912652271	-39.5086200499788	38.3437312380465	-35.3013536616741	-71.4717673123633	-86.1047151274194	-65.8282184644181	52.636393684032	12.6115658497719	161.979437051331	-31.7102572465881	-64.0563587993898	-55.3812432074041	52.3253040389983	156.328078255832	-22.7516677269828	-99.1123575463494	-81.6906755580879	47.9908770914582	-44.227574124194	114.946169764104	37.4799233015149	105.406915169391	38.0048293302051	-24.237775800911	37.8958757982178	51.0247692362889	56.8080383822557	-119.647016969827	158.381464250714	-51.1318651841901	-26.3908871482276	48.7314630593704	74.1811330045766	-7.94803658934075	0.587451898101563	-76.0762363442598	-87.5822782581621	18.404410763144	85.7215334810596	-132.696268851595	-65.1236078507964	76.1364038020132	12.9752315232544	40.3900615907229	-52.3996490447093	2.05482459953578	-42.7947143561814	79.1652612992855	108.462499497803	98.0870204544829	64.1753952248714	-128.522341173913	-64.050353764637	63.6934574611518	-53.0800717284649	-4.13197644087336	28.162458780189	15.211543473649	-26.7825534523886	-52.4915314597196	-47.0234759158378	91.5996093568127	29.6429137227154	-71.2731095189132	137.995415368477	85.7606525002296	-7.4776026276154	33.0195862024804	96.5064052344917	-51.9154861905964	72.6183960200973	-0.961885472605672	34.4055086262314	47.2609862795653	75.6112687650218	38.5425225785428	-81.25973106822	56.9881316890296	-66.5713687397185	-32.2817459414904	23.2996482514222	86.3640603797334	135.64541177406	-142.570816555748	-37.6775032223417	-20.2385660446896	-7.64333661214141	-7.49476514380933	-56.7820207889756	-84.2468943000754	-8.38607480720555	-9.97637901809287	150.447888972375	68.3256346235196	12.8495366665043	-31.3884089803519	-133.088181165912	12.8729939162381	33.2484372407318	-20.5802602276593	39.5769379262194	-111.075318056796	61.5604588645201	34.0516682854303	9.22261952142946	78.2018653659443	50.8512390177659	36.5515346364504	-21.175491542223	-70.2842485545085	60.1600994261804	73.3585854155911	-46.984674756226	-60.1037578424729	-42.5859679311761	38.2179228843052	74.9540253381317	162.578370851332	-90.1901356379541	-51.4942499679378	10.3540103276605	4.88685939124821	-50.1576329306256	13.6890045567458	48.5123502500409	71.1080603963921	-46.4792899078915	-102.667639601347	-103.014180817703	-57.3273480365319	12.5304532482827	-30.6141669424983	-6.29176995623141	-36.2390469380127	-56.5346103065243	-24.7265884427629	71.7658113514126	100.4845143641	61.4778376322946	3.85412556776362	72.9526118553504	11.0167611795105	-23.7897855667782	107.679953471084	26.2692892064754	87.3241407418576	32.3928962611982	23.2949164892461	106.792460810637	-42.1694776911698	63.062821552194	103.542134661336	11.1198170639771	-25.3883777985573	-60.957722664047	14.3684903768191	-6.24368020008308	2.65585452520372	25.4212573101124	121.004812451011	25.1065621416142	61.2179890254465	76.6829080871501	82.2003873502423	-26.4814942696622	121.439347490167	-149.447712242232	-30.3008806213024	62.2418087403985	60.003731483753	58.7275666623242	28.3020739721175	157.935958577228	-64.2138789069254	-68.7168613154529	113.166166797507	-32.1661262561995	24.6977688791316	-32.4081237744674	54.0452800431824	191.314813243189	-77.0269138391139	101.009648674115	-3.32139780076466	-100.543741460119	49.909098848939	27.2247213283415	-20.6173628478623	90.8529767265989	76.1322407586927	-36.7216458403248	9.93555676201447	35.8417487046245	57.247403446264	111.44769305416	9.16713265166254	114.583230495339	50.52344510656	-1.54423663418459	-55.291028089429	11.5676747849453	-22.295999051302	131.45594138001	0.383261547077041	-87.4819042000314	-108.850919940911	86.6568574278797	90.7908432333027	-13.4176256431133	41.0351614211017	-209.132476797174	15.6253330711613	-52.5667322132526	-120.390905555779	162.791926997675	39.8991401368477	-62.0132851016651	87.0991412305463	-143.590055044065	63.0130025545865	-10.149544900368	-66.0583117930136	-59.2800806997549	29.5230751327174	62.8193773676549	11.6529529910757	-20.289534165886	-96.7093854197849	-64.3204608282551	-10.9735805363948	-83.983511272146	158.463430687526	-50.5984045541162	-53.4436967681966	5.90518696231925	69.9018021906427	-113.639731372738	25.8499363426573	128.335518346849	156.229150103593	43.8281366034695	147.833840464418	-11.1877983282496	-90.4801954919369	-62.7950661576792	86.5657895084634	-130.882285112082	23.2373507691689	56.9482357531371	-13.071843034242	-19.3730232705393	13.9779653323095	-28.45013015688	-39.2415228574142	127.958574934124	-19.3669722927386	-33.4109758895718	20.2835962830352	-26.2441041111227	-187.147097139088	7.88259832178403	3.78852901590858	-30.112486613961	-0.33635479998884	-78.789058360113	57.9443016279885	17.2352950643294	0.825879203997602	-67.5094425804191	87.1107745242275	22.3418313323033	-63.3610319465254	82.9038054518684	-8.39653944084444	-24.2187238227971	56.233048796465	-36.8181782631315	-55.3484681464388	2.30874433653116	-21.2524591160857	66.1422676000989	-19.6066667681326	17.996715318462	-41.2764606105877	24.0850333101412	73.2167748348411	-150.985786505124	-3.68200381816405	-37.9062986660279	-38.0756800416649	60.3661784854253	-84.9575109622901	105.857982068142	17.1623102699529	-74.8978208365479	47.9862798901679	-65.1216160641618	43.7816702356691	143.52213094188	48.7248359856554	-10.9358358204947	-21.461478731582	-57.838605893333	-41.0989318713425	16.5701660185445	50.304302095419	-11.1698408529157	-15.9361362075098	-75.3757956173753	12.31938373703	48.1678652993411	-63.2692312992554	3.65176247409499	-30.2595499584754	63.0256404859521	-23.3243255754867	40.8348314948367	22.1947365053167	-9.88166139302314	28.6868768305634	-9.51832528501791	9.04283903173769	58.9174924186981	-25.6909179180856	0.0463308622148588	13.9457958153719	13.573660850004	-34.7246995669062	-64.158928493121	-22.0016860020395	-138.938674320801	-34.1107374421276	16.0474114432659	-55.2306731090202	-63.6853303028616	19.2154992258841	-11.2828767077257	-148.633686264759	72.8080737119135	43.0210870283815	24.590475780721	-31.8957338092929	37.2413462004168	-29.6124154399331	11.3708797733199	20.3390440531718	80.8528875293783	4.76306694291509	50.7699809298938	25.2009476732881	122.622791802499	66.4831021048072	21.7548748253145	-61.0665665076219	15.5578569556843	-35.1000769867908	-2.16196166806594	-101.79307659205	64.459223597121	90.0295001512295	-67.4956885420577	-7.42389349031589	-33.9969724145831	65.8581056270555	-82.4136290605461	-1.26627493390401	95.9042952532579	-2.09823121973648	-22.2051461731704	153.082546340092	-126.14515116423	21.3863377662528	33.349496536187	-191.102795317597	-60.1395747505218	66.6607113378128	-13.3494932181428	-44.7952973620345	-57.3929417936474	73.278827060637	-43.923396916122	13.2899794982584	-13.8231889040173	-59.5665444416929	-81.7292235839438	-75.7738820513221	79.2862332649557	38.0085427411407	-6.66278247142486	-35.7669304449355	64.0737636554416	134.488423923839	67.0431479216196	-77.7259845581857	60.8149382659032	73.0006553949496	-80.9804854300048	35.5269502042526	164.747004838241	1.04955721186491	-107.187077958028	18.646525333523	133.714075265814	-47.1404810833566	232.437321246375	18.7631623695758	-18.1848235774974	-40.7565308535128	-30.4907754021242	30.1773386302243	62.3893902717208	-68.2760909726228	-59.632384482466	41.7206644486835	48.6841550290028	-62.0672638676562	-0.394380324249596	-23.5138283328073	6.43775591137955	108.129100185824	-126.191504048399	15.16714985976	-102.249276654496	-20.0420965164615	-1.87540652691155	-42.5029115271404	10.2082898239852	54.5692631752072	-33.4098813667501	107.349190555993	69.7793974989953	17.7457244718815	41.7568370753437	-12.8865109574421	39.5719568455476	14.8844861122368	-37.837422601067	59.6703974312169	108.844994497637	-156.449599032205	-56.9206887186859	80.1112870121239	52.7230918963812	-27.4411790665267	124.106068755128	2.59033133682908	-46.0294729166426	-69.9465244780296	-32.3308246074475	23.5271062036495	-32.3803841414822	-32.6392613606572	25.6725266765218	6.12800908046245	-46.4959989831211	8.85767119735362	-8.65745767799967	33.1794857645698	36.5194491483508	-75.7395806174272	-62.9437853801724	-66.325906622092	27.6221209975238	-57.806827112556	50.4447416812391	101.577671729096	6.5662598116935	-18.6434018472386	72.3412993407775	-39.3191393837524	76.5395553655117	77.8485185996182	-51.7305801276472	-28.9382161539169	-58.6942022273331	37.1415489985803	-13.5478176575778	49.2744067836534	49.5686771714859	53.5705136931197	-50.4556827425369	115.120969439945	44.4085307625455	-38.7900106417765	0.0653208825440288	-5.10619499424217	87.3900480697541	37.8399202398097	31.9208724346374	104.244526027503	-44.928352513911	-60.9075337340325	113.103343998166	98.4725537663232	87.5208456215652	-34.6467220059794	43.9103823271707	-37.0025211967047	-70.6838492019903	49.8565312180698	6.18955099674906	-20.3173695002254	-20.9993424422662	-32.8064445527343	171.009315120405	-76.2880627155009	156.84442181252	106.594566700552	76.9793934202988	11.924393737574	25.6261141157064	92.9018076613399	-41.3611266827334	-47.20428035961	-114.852424689129	86.6404928923031	138.566647127725	16.067154274905	14.9116826592186	-66.9905131455284	-20.4513599950253	8.47821553672793	-45.6472259746862	-53.3021177303475	-22.6787479252295	97.7743894222597	-104.143944700508	32.3942279230797	150.536071936786	-106.072654690121	-46.7263421304522	16.5116872800573	-35.0908091873266	-27.0253997167395	37.551369770263	40.3218012015046	15.224385534162	31.5061013043747	47.8036189810267	-12.1060036675633	58.449471428358	-5.49649281802999	194.241141146839	138.147723092538	-44.2380484026697	47.9418240717148	-72.000643440864	-62.2132042483961	-55.2116465102988	64.2376254534039	25.1706805514058	110.680897668175	-65.1430266997563	-109.16925944564	55.1292150648844	101.000335678622	-75.4965873392528	117.693975963342	98.6253829721709	127.727402063563	-19.4498961568876	14.2978733845209	86.7999869908351	26.8776190102875	51.3833753496569	-15.7943393269557	-61.8029127537128	-188.287080372353	-12.5236183854231	40.451157416382	-8.34866039712142	-58.5137572773481	90.8724118437567	21.1252930722485	-134.199057833301	-81.000837334068	82.9285339331389	-111.376756043025	-104.180489013753	66.1893179277517	-18.5944458095103	14.774610443963	-67.3567740885906	-33.7622605473018	-113.894925636249	29.6673129053295	31.5790317514444	30.0724448230449	57.9386073492365	-15.3148473044348	-64.4637935065191	102.509393234054	-123.083109107119	-47.4539819455979	36.5688230958934	124.646964071011	-46.7761050332558	48.0945098388997	0.936940787628373	32.5381623234312	108.621210356476	13.9010071431433	-21.1694900492286	92.7205863149126	-20.5734765086445	12.9103509374967	-90.8493584052212	-20.8446732659847	7.14788206735886	-27.1489316742991	30.0153729108608	108.83090684512	110.564173281583	53.0640340551423	149.099351517277	-87.4302853588207	-53.81828635254	-17.2796966573355	39.0641067128789	5.86071994486701	97.7504566538287	-34.2254060699819	-143.513417015638	43.7748319225674	-127.734879285882	113.571219001883	-0.285786045950886	23.6627355612119	-0.914564742521179	-62.3245009367272	-36.9329042597706	46.3757672138804	-129.159178362793	15.9685945276332	-32.4552591581585	-86.5256121397634	174.983041089529	-100.212146547339	-38.8805403109699	56.4339730944802	21.4675409998981	-27.3144569673985	55.3558118180902	71.8317293446668	-64.6011957808107	54.5376854954206	208.017067792577	81.2281486575307	93.7900962680435	2.19804784284702	5.23309899620278	15.9961805568372	18.3880744083799	-90.2368553929707	-27.3864551331053	-70.4003031715101	104.942862504643	59.3144972763199	-27.6782612571249	-22.4407527362631	9.74975117415488	92.4571068319295	-0.976300889658432	-36.7179971685525	-25.0946456475865	97.5843200071658	16.1707725417291	-17.6131787375348	31.1367929113884	28.8763983706382	-59.8561604861881	-34.5531151652484	18.9645677958089	59.5421083053664	-38.1692107241769	36.952292518238	12.8736075709822	-130.737877974411	42.9030261775308	7.46401424393059	93.371426640593	-1.45064579482971	1.27482763920784	-40.5882577008924	-56.5250061182071	26.4234262088912	-96.7451530831272	-42.1761453785944	83.6033131169687	120.8808516715	-13.9642893682892	75.8962183201459	72.699919941443	102.01485104244	24.6239899060364	-23.6180445198203	50.6263233018744	-53.7544974948644	58.004652532998	46.7311164255174	-39.1638461608712	-7.82035426145626	1.91255955062115	152.288224081267	-95.145038273636	-57.7468654029067	61.4463612433409	106.180658796989	61.5272971427949	-15.8937798230636	91.6934914223951	35.2109193185152	-56.6033342951444	67.9001376151454	14.3245979545633	-10.4999549123411	-0.274743055299268	107.959636048648	-60.7251414597846	11.0887822033728	23.8913702975599	93.5285844261994	131.182099327963	157.930398879403	46.0624080227626	30.3688280916194	16.744761558556	45.9507244068502	-54.7953116549736	-114.008611203914	-144.411708670897	96.2799265539163	21.122693753991	-11.4700040458088	29.7878420953932	19.687248868156	-48.1332204748541	-23.9925094415755	-36.6997939298412	132.425630259311	72.5780359845635	6.28522934413422	52.0778148570474	17.4609996229204	70.4717563551347	75.4405272865492	42.5311938574472	19.2578995457401	-18.0382271407241	-41.1890563304391	62.0626332610922	60.9943242175357	100.770438361777	23.3978289417309	-116.907321589208	80.0948805754974	21.2455262337081	-104.097813454261	-26.9452836355371	69.1028080797065	12.1208350849894	-9.29325162980501	7.14965421702755	-60.5473661700601	105.98155895491	34.5965365092241	8.06690138866657	-106.093473248466	19.3209891857132	-41.5765258143074	46.8678865291313	73.0699509038453	-114.186406276872	-51.1875384008293	-30.0783133777321	7.98209593321667	-65.8219138459418	27.5851478623281	-23.3963527024276	-26.7103300735976	77.4387567308411	-8.64121601743091	-17.7946141047266	34.6618913597403	37.3261615541642	20.7558331165214	-49.1833453292752	-86.6776352409165	62.4033217858579	-67.0801714706246	-36.3949098869086	51.5667766104898	130.052761725829	-10.1301151192295	1.61567254913371	-93.7142111594263	7.17978753172326	99.1142110750766	85.5215546710443	-6.10907961233897	-80.34956313728	-34.9514009126049	-72.3659271599946	-174.952146994708	-34.6807281783307	-22.053049948636	-119.564219302387	-10.8566378135391	68.4351657655004	-50.0670946237542	7.04998192455923	44.2951049453162	-28.9952144424794	15.6656136468164	-7.35474450168488	41.4544794807476	-61.3771651461822	-53.1481320438934	-86.9695868646802	-97.7743603695092	44.6426597038561	46.2196239642556	-35.0155899111793	2.65447057041592	26.1286221331138	-10.1114340740013	95.8952229586248	-36.3109867144149	62.9023730812049	44.0657164105407	133.65653645257	6.06035066679101	49.3561721261555	151.265693366767	-21.7346660015766	-27.8756986179073	-5.27390246952552	47.8673253172628	40.1462258896016	171.954546160966	56.3469374460358	-39.0775031602134	-68.8145745977803	-112.897325004249	13.1428519081395	-21.8256267939012	102.505691502315	-173.971866044482	3.93867611523865	-34.0488050498209	-155.300067945527	72.4414750993378	-37.4908608143749	-2.27468954825349	-77.9573115594889	-47.0112089173584	50.2180728184907	-67.401571892056	110.05779647524	-59.7148673385473	-12.794383032514	-125.799207861381	34.2771471507401	81.0786842609268	30.6459252778593	-65.1541352099921	-51.7349653425323	-94.025121314367	-115.522961869999	-11.9427199998755	-156.377664838602	24.0612211021763	-93.3443668040367	44.5248039826322	-41.3459059146857	-64.5342198431271	-1.98013303679488	34.3022102533251	115.666098401291	2.44886222081107	-90.652274975469	63.6695802806055	-84.2759638140421	81.7586463734382	-107.590734515058	-49.5420844894498	81.2713002211744	73.2020694521809	79.0369442460823	-28.0957950010269	11.4474746400781	40.6419118621045	-70.3381460730394	-8.53696784102613	51.4057309730111	141.677407069665	50.0137611065373	41.529497702668	42.1363490842341	-13.1106403852741	98.1533692906867	-21.476951359406	-22.676594177318	26.2668135035642	30.5494664920341	75.6769191505832	47.6236798116755	-43.8651629405334	76.0019763611849	-90.0142168202794	100.341698125146	16.4056171889969	-42.5039436052992	86.4643323732898	89.2541539657589	-75.1737633431228	88.9436195794843	-28.1551790940021	96.0023566169964	150.457154477339	-50.647733025448	154.092680310965	-4.75793239368295	106.815785793986	-25.8245313836011	-36.918816353794	-6.05187668102758	60.8162536796287	36.6514620836732	62.7106172927777	12.3585750991596	16.2847239295068	46.2371449871192	-26.236995675771	-66.5318328112133	-89.5810959510828	-4.90869416159626	-55.2610351718769	-1.15757072041276	125.46293385103	-12.6468352648027	42.3813211958659	-94.8463996928148	90.8646102670601	45.827080739879	80.2448603641701	47.0409462781129	66.6210888525512	-76.2486674710018	-96.4827008291617	172.487838966783	-14.2990601954798	54.888088650615	7.02868630671583	190.349037601834	-84.0764214431352	-165.000565189948	-37.3038865531112	-40.6685446545517	-20.873821732911	41.5912653255972	-23.9010799739699	116.783664333599	64.3092841753778	134.676864154411	154.320799628522	60.2089391788583	88.2229990949734	4.81591437427392	75.6364547693363	53.0482732626515	-12.18165785538	86.8105186514574	-21.0883114412766	63.7794513932809	53.6856139309843	1.59302902793308	15.478543670837	-4.96537128226089	-65.9500310654545	228.609332042442	-37.0720573730571	-52.1282291153258	-22.9246541058037	-7.03995056359145	116.645480833766	-24.3268478916957	61.0246154581916	-10.6910071608871	173.775456317819	-77.1564053886184	-83.5168298209863	74.5198683420996	24.006205469011	29.467831218228	51.66604851528	67.7870776482421	63.7600728978891	46.6078551171693	93.6562860437591	66.2761377478091	33.1116209539717	-96.3663494164955	1.88601041531365	-95.4878300276266	64.2142984557375	98.798654213999	41.303471709358	-52.2667505381322	79.7094765085648	-25.1661240923659	69.4858684900557	99.5764535043663	17.8450618762142	113.090959454017	-24.6760839076076	89.2662371519658	44.9266805126952	21.0854288923288	39.3779363534961	-98.8132236235141	-35.5283228551637	108.342740120905	-118.413691201864	-87.5129530410138	7.59280478815208	-96.3836917029648	17.4108665542924	-6.77047517709275	21.0552026509768	34.0693804909456	113.969395814527	-50.1791999580603	19.654469511734	-34.6495556819187	11.7732574883369	37.6805668052419	-123.357434054923	-24.5752833287065	19.6815870857151	13.2853289768613	3.78590936073476	35.8901337356778	-14.6715615247742	54.4263885402686	26.5994001275722	65.9901454825717	-35.2471928709905	-71.1026960517563	58.572547156895	-12.8967559607953	42.4059999255099	-32.650664612156	-0.652953884301951	-8.25454730223919	-61.7945975725283	67.6727276536869	-131.934831075327	22.6037514391244	13.2245954397287	87.4474530958533	95.106757220012	159.41065731662	161.128782705054	0.124901000630985	12.1840491340914	-106.998051506507	-47.8989767826139	69.7353413145219	-143.991313590524	38.0799508773189	-4.53805131198874	8.3183944273585	30.1856398577532	91.0086068652947	95.1191834050712	-14.801098263627	-22.5914101718244	-49.384924909583	72.9457616162722	63.8781235969828	-49.9519819463135	55.7949247621819	-32.733545307955	-135.072330047884	20.1563146029689	-16.2591397004139	-37.0325397337481	20.0129293783384	-10.1821955388431	-68.434223714382	-130.120355775656	-18.8311900704542	-164.612842852506	-36.7356730558156	74.2680173036572	33.5520236588952	44.0640694303805	-24.6340253393452	75.2180738001108	-74.6722064031933	105.603838905643	18.560423520603	74.1425997061178	-16.4937621961581	-9.81170984813559	29.7550957355224	-10.8884813334791	-70.1217080198909	37.0489391984164	-5.54769984582526	-68.4254931579823	-15.1157228433424	108.679429851448	87.0205875870655	11.8301770640383	99.6296322553803	26.1672095187396	92.293022882444	-74.7330328536217	-4.99579148096302	-1.21054636279882	90.6690473873412	91.8675482052632	-65.986415952021	-122.122382080339	61.3733475077719	46.5999979525877	38.7245391108478	-16.8755033775223	38.1199559746626	-116.220564585404	6.70266863393942	62.3530861457355	110.398649782745	104.670250796921	5.15588463176164	-11.5267903279256	30.5292252768623	-3.67563725526395	100.482648800896	-73.1823501208371	27.0771814446089	4.39626953052937	65.7688895773264	144.843453574162	24.9579762260679	17.6915979383679	-11.9581951556186	-10.9837217009546	-17.849277621164	-41.014861691706	32.5098567663298	112.110119936693	68.6752354959589	4.37818335061002	65.0611736180344	-8.44764872624512	55.0365646376498	2.01852960478709	-49.816461496742	-8.92911373928405	-97.1103078308511	27.0577054536024	96.2217177109419	31.4174930731317	15.4647452035069	-81.9029381283399	189.595506228174	1.10568261552862	-39.4635548989608	36.5731265563991	-8.25194746370062	-29.1504109301252	98.8907613151318	6.28964398709024	83.5201422087823	108.716146811368	19.6313839285434	-10.9847192484416	-22.6284648079389	-41.225982755527	36.306988305251	19.0388106150854	36.9837445349579	-91.528314866209	20.5928241467229	104.666649602317	17.7839477613588	0.468078928503473	41.3158113109383	65.9122628693001	93.6231672168821	108.982503145321	-47.3900704663746	17.9973353297448	119.793371830181	24.0528416954289	145.106941187904	32.7620535916838	50.5224922615429	35.3553589524972	35.8485646598108	48.1574486698316	60.0151235830155	68.0596207814998	-116.666255852063	-92.6537415182169	-101.433557473634	56.2124305653692	130.430790776917	-0.675740363966838	9.9908034512024	23.6542642349668	125.839001330657	22.9031346670953	-40.2718670679067	100.85904404506	21.7998226908029	47.5567546327771	121.980801886749	33.0668210961052	-71.4485375501719	68.1112028175802	47.5067396167383	-108.82359770414	-51.143132620865	-85.1359768253574	-45.9735021172373	-11.7170405538561	-145.509059301067	0.255273545750583	40.5716924493844	125.072726919538	-23.0079638903744	-18.9967082599959	-93.4020183605735	83.2417852033825	138.12794117463	-7.32567498771868	-4.98479369302129	20.3945464040337	65.6224013015265	-40.4128309235725	112.603721462726	-66.5892771970836	-48.9317380265309	-56.5540383067629	-103.389695326391	26.3436643121789	121.667518120193	149.841626613179	-117.115876838242	21.8476798902109	119.901262828738	1.90005693384012	-13.9928952628122	55.0177020612882
300.3	-48.3723810355644	-5.9590013208915	-35.2151932193502	-72.7739877146651	21.0227764184428	-123.516751464782	-47.2587839157268	-6.67022630851113	-33.6134606043099	106.606717160521	149.129676248042	-96.6544972305852	10.1674095472423	4.61088819694157	27.5756513013422	-4.5967466192003	31.0825539014038	-61.3396314162084	-20.5467750435359	-10.0922231694481	74.8225201643588	203.914020872905	-27.6142022838794	53.277757498782	-80.6963714544096	6.19804517446914	-41.3560250015115	-106.048663265563	-105.157291911204	-22.8587264810724	39.2658330401897	63.0721030384934	4.73779843052148	64.2181311732016	27.4386854527997	63.2003718407882	76.137671224971	-63.6046399200053	-17.4041581349206	57.6203444896055	-145.410689735967	29.3238302978136	-67.9944382260019	-46.1809999154004	17.4176284223123	118.421663995994	-0.670408914063273	-63.004129448444	83.2124049267353	21.6198311884629	53.3780203410597	-12.5429090500776	-62.785572164694	0.602077027101018	8.78664490619872	-61.3556869833643	-48.6978023155926	-77.7974670984051	33.1877547358861	127.859406861447	22.0173060020252	29.7770336891617	-63.0493164806717	53.7096236447377	-25.1910666344831	26.2708379306414	-84.8953086811508	-50.1985931942086	-30.8228450932622	-120.553732494204	-90.578214461067	-109.90348697473	-35.7386155098174	85.7518902012177	14.3308626996696	-92.7898946587463	17.216628713096	-28.3374695838571	-30.5939511334407	38.5340867834477	-74.1386538736627	40.5435120551119	58.2201849514771	-63.7411152422721	4.46530909088881	-67.7884493120354	-94.1827107367042	-44.3199414760011	8.52409846495766	-28.3508544635523	-19.5002772900726	-22.6957489937457	-69.6021550319583	7.16383376900103	26.74200436008	-64.8410517439636	-44.3760745035033	10.2523096968883	-94.3072267749737	-81.0066341843142	-45.7208251841856	-68.0703729613267	60.3012422783811	-56.248452511529	-14.7813590004673	54.5652433170901	41.9610850552934	55.1305528098045	66.9359645116223	-47.6718324011674	50.7351351426968	32.5181518774195	-2.53927525997665	-4.55471825943062	54.9730773913773	117.774181396041	-13.4579953368449	-23.5712808427543	-2.59843645441003	-2.88009124875089	11.723861436339	37.5364488327172	19.6954843159608	83.2144093930457	40.0261260284092	5.80591882602539	38.031711299247	-93.5147843198708	85.6903988102986	-34.7415251873266	53.5472940826857	17.8841643937691	41.6892276596002	5.53181094718502	-53.9911742352667	-128.151817397414	107.286004187465	47.6836049295723	-103.356227664403	-127.926030057244	-29.5308730160148	-44.0013930063434	-4.19387789102996	-158.502188567229	-15.4576579806312	-33.7044942531952	-27.1502900095948	-51.0278488175068	2.66332730348358	-89.7138639654937	-96.7357720668529	-99.7716983929271	-18.5162158885677	75.111088169403	-39.9591662206419	14.7102414350147	-82.8427823712112	-130.803949057846	-22.5671232122211	-88.0112261723789	21.4803797587529	-86.826249370677	-162.143010306248	42.292462885748	21.0133982102693	-58.4711452445874	51.6503214730395	-63.8227135409376	-40.525622282304	-49.6125560220861	106.102777964618	28.754310531391	-92.5978821881245	-128.568987045168	-88.5616101652691	10.2085860993689	-48.4884320774059	-86.6564500785452	-65.2136789897854	76.56075577556	-151.456298405968	-60.0785766672561	-19.9240475849066	19.6640970384042	-4.7045695702551	-95.176858695322	-162.420280145844	-138.259522134924	-6.1338923759065	-71.5863130718898	-13.7039195331135	-61.5264716235063	33.9866417130505	-75.2247070987647	-69.8228828320568	-126.976952065381	-82.572190624256	-152.53197536849	-24.4973540186875	-72.9546956766617	-160.611753032422	-22.3964342934757	-102.658771189081	-105.694235936752	13.5055175062164	-71.2596116491452	-72.6142823700656	-20.9860875478172	-93.6831643394418	-68.945040563115	-158.701330543777	-156.489893308055	-150.526874874687	65.1872274683324	93.6735363973708	-35.6795830400117	-17.3753361518695	9.37169240813319	149.94679208341	-97.666709311431	-287.75537522137	-129.039375310625	6.04565672990952	38.9952260655988	75.2189629131244	-127.100836940132	-42.6484068511338	-19.0423177509548	26.2404586057891	74.2343282371656	-78.4955511821267	-110.295169520367	-4.88930551444673	15.3403340178712	-54.3432068551665	5.40596426755485	-148.568356800315	-45.7911009518508	30.8225702334305	52.226572912351	-98.7928039387681	18.118532995377	-56.7329883328869	3.24319615883303	-23.4132372324336	-27.5611844869838	-52.335119348463	-35.047291759995	-45.9535318180972	9.7593495061725	-57.6780368284743	-23.2354929182617	-214.026881273925	-39.2174311358211	60.9093384982519	-14.323770914515	-34.9349762001426	-137.20665269592	-104.556479561419	-62.9532694949015	-7.4824933362712	-63.4084699888602	-239.921621460667	-104.142512241352	-82.29365766384	48.381209686017	-21.2879132286878	-42.5128841271045	-50.0343655325586	77.8785214087877	74.3903592637794	-179.025280196568	-44.2898520766736	-5.37927691136429	-74.8226287206925	-33.1055383554188	28.089686739278	65.0010816696796	28.4949509367403	-23.2985538771833	-65.9626080729157	-54.6388863303996	-53.079359304125	12.4331243722994	25.6770621801684	27.0153368830395	153.987530308469	-153.623449428395	-36.8644006417737	-68.5201264740315	-113.756435195675	5.11214530636835	-63.719259283111	-72.5336904966639	20.8240150396592	-36.5345837416431	-59.8724196755728	70.8636217058847	48.0270161946065	40.3669590123583	-23.7389047894393	22.6134401565196	-94.6691471855788	47.9910174952829	32.1141612059943	-46.2703063438256	29.3848057964256	-11.2494021889596	-124.629456390005	-0.4451118333468	-157.811287302861	-21.4173623635419	102.246950878387	51.0290955282278	-80.6718603022432	1.77759410634917	25.3090509117113	-23.0868732257437	-93.5499119218761	-28.592596306785	-24.9617588202055	69.4576822461642	-69.6635319254077	-120.267326381192	-40.4300010702847	33.552798781358	33.3598656952098	-30.3063489399517	-17.3120276553519	-1.26613580405865	-97.9742394027696	-15.7079077151398	28.2355263294243	-98.7350632775145	-3.33028220772428	-8.88015973591519	84.7328766524837	-95.5778125888606	-117.124282158024	-42.2477350459053	-60.5971217158449	145.455207610403	101.799916777569	-24.7562693236531	-31.0247625965434	85.7515700471592	-130.068800939951	-28.5985830523415	-127.815671486532	-22.7658828301468	-70.1189655097497	-44.2051811954697	72.2420246345683	-100.424228340156	14.0614058558266	200.145066693418	0.60382531813616	-25.5694950326891	47.9435297080011	-82.898851153109	-98.606859727984	-149.17627833915	-49.0258475729742	-66.1496557110208	128.456711203424	80.7920448174337	44.1807635817586	-101.422798338831	30.8511885742115	-34.2513717657173	84.7997843159267	-29.6679145158583	-1.8438377249015	-22.4284573101902	-33.0632284276207	55.9312614481643	-91.3860655585304	-8.14669618373227	-37.5868801262524	-1.62088660194888	-8.33359325289473	10.6166380230417	18.7518875558428	-144.684428799731	-58.5151684124693	-2.19115128902263	-68.304296506189	-51.6905316218532	4.09653539968713	-191.286549729039	75.4719648493747	-0.850466162725411	-100.788775782994	-80.0513038668813	4.87087313889413	43.963370135633	-150.154048075357	10.5164599766617	-112.530982820407	0.648899620432076	-145.976281290269	-82.1978254725747	19.5041040226971	6.99523589336354	42.4720405269519	-44.502847121318	-45.6417419281605	-62.502833759668	16.7305233370976	114.140674522703	119.055706361785	-123.952000442357	-125.897989500035	-106.41789549365	-27.9891160843206	-23.9175014048139	-21.7328984208664	-2.73484321557407	-49.1788771060716	-35.7631147159659	-10.6038395128779	-66.6203420394421	-32.8170615161736	-1.32514897750912	-82.8880978612449	-77.3517722699469	-19.0872425048279	-19.7760448554716	-97.2928684496368	-68.7522184460395	-125.328248856069	-46.7105625618867	-99.2902547039222	-39.7229302482082	29.837950284868	-29.0819679959332	-41.0270822402182	-77.6944535818259	0.496884896817164	76.391292131943	11.1716854771452	-8.62216327893691	-33.5762175869627	71.0742821984616	-46.5836261751724	18.6314744040502	-106.352283947578	-24.3833851154554	-24.7490527206486	-180.008877985311	-12.2663703975344	-82.5508424466857	28.4735309030877	4.07227585383691	-125.006564572108	-56.7913050766933	-21.2846855149288	-59.004980355986	-110.661262639171	25.4130820124715	58.6325568372712	29.8687937160421	-202.845042741981	-64.5212317826289	146.467980506085	-77.7362344106796	24.1223194624354	-48.5583252463495	-176.242825502545	-13.6219213603705	-25.964441096735	-86.3426232259868	-126.089388322593	-56.9810144977614	-22.3125365070558	-77.4078491892842	108.954928541854	34.6714632851648	19.0765850191973	11.7907058613361	-73.1943076439767	18.1635138507359	9.62286579300655	16.5095269087868	-27.3637550168609	-85.2873451511369	-30.3100968815589	-10.2889148491996	-183.19740449557	-83.3825636211377	-112.909096420615	-30.1221847561346	23.0177494478824	-50.5488808113718	0.10154073291244	36.6462202387268	67.3233765999837	-81.9724918468689	-36.815452741484	-9.04705122156724	-32.8767510558521	-61.5007478959291	-3.31881445716056	81.1671566439429	75.8146918441606	-0.439174339177384	-88.9651948662176	-45.3565009334324	-94.2806096055242	-22.7967463447774	77.497534272631	15.0666706955374	-61.7620583833241	19.6750859418886	28.1233024289281	75.017298777017	-93.1111216664418	-9.52962090918504	-42.9798748201858	73.4641340048241	-72.1172619476223	200.134493398567	-24.6950211548318	78.581291818557	8.91168346013569	-33.6764486866288	-138.595381648678	-61.5590283148043	56.7697541421533	42.4880333893049	-141.287881728861	-5.32364632943279	203.163910710196	33.1956316970621	-89.2514397649715	-93.0299247826554	61.6073114128837	-15.8464971921297	-12.3991929859898	-56.4406678306382	-16.93897133412	104.495312998396	-19.6423981332644	49.4212537995428	84.5490298346654	-34.6393449624568	-77.178096578401	1.97860751576138	-242.82784932671	-17.0658036152195	10.6425526798101	-44.3302476700787	-102.301220732323	86.6174162136119	91.0179480148787	-45.5445930625507	-52.2690728907215	-108.922100329406	-60.9748432925512	98.2158716958706	93.8154731748289	-27.2911901532973	-34.7574091216475	-61.993401879562	12.6568937860636	-5.88576644095804	84.5022372097275	-43.5712962420379	-73.8056739788954	-140.694854447478	-150.190483714028	-87.8854439717711	-128.513183316321	-50.4834317668993	-96.5514222965435	-39.7265451430087	-71.3970476870479	-45.4572608852635	-48.3577457214059	57.5079388245575	63.7442392287966	41.4794768370105	-77.6762848938274	9.45099831592108	-132.447642998993	-40.5152579323393	-24.7483816837589	36.911011346898	-57.4931487945798	-32.098925605671	-147.266460894293	-71.4667016825714	85.8212860071488	91.8637116524998	-4.10149709248685	86.012380143383	117.001785164879	-15.990691569654	-107.834028657616	-93.1545012379084	27.8446674172992	-88.1446799310343	22.7140688624846	-77.6185107090619	4.12851146619494	52.1310410718688	-79.0884406009654	-70.8021700500551	-74.1238959312748	-42.9316768963841	-81.2440276445127	-23.9458549259612	-166.476136047178	-0.58475088390901	-49.7401360185758	11.9766767722574	53.3563253627382	-84.2580528020358	99.4110721768918	7.23762594205209	-9.96333637018881	-29.5036312663235	-18.6417406265599	-197.9163165011	-20.5848807940238	9.28069252953935	-82.0538309020192	-1.21524131316403	-12.4207917560368	-61.3534339522577	-9.19161423079731	-48.9055359654751	-58.523140594802	-125.947786159768	-16.5797292014123	7.07985397474113	18.9363668378817	-106.599319428424	-29.8409069710365	54.0230782971105	-68.3943465679239	-51.513671111398	8.9569669674587	-121.043476396899	-101.169354640813	-47.6413332227846	65.3174573351695	-55.4739758892562	-14.4254131426216	-95.6205254322557	-47.1454837615645	12.8024914214116	49.0242492020609	145.274681166179	-143.467300496786	-139.625947236954	-194.86983923809	-126.304263657838	-122.206414427645	-130.542376278736	-54.5278651136983	13.7523986229025	-27.9941484440594	-75.0339871837143	78.1942950987302	-46.9420924049969	55.542420715906	-91.6812304020747	-180.543728406431	-1.6137012279562	-51.3442554451881	-76.8642572729053	-1.24135552344126	86.4812973636547	-80.7624001365546	-10.0388956303909	-94.2603871664265	-5.38385607691851	-191.580181576294	-110.225528211199	-161.844470221521	-106.987256060132	-47.6542004359532	83.271979715484	-34.5312833382216	-47.3157621408736	-92.0498101225663	36.7989108416912	74.6688031127978	3.37948285308948	118.686741241153	10.8623154420942	-36.1305133368378	-23.8365969878314	19.338691232791	-104.890835540356	-54.916547679897	37.3161955708799	-33.4603767439468	2.11610577826923	-64.7032828456056	-43.1486940869669	-102.170571701734	-42.122547964066	-6.70970458805039	-27.2889845859972	-51.7011661007491	-108.451105005843	153.518234298055	4.75425946123573	18.1685061170469	45.5191570975992	0.604155130392996	-114.383397040106	-21.3340246649796	-103.28735742902	-29.0321296952894	-41.8522156940448	-100.374385470553	-160.243967977528	8.17052853994926	105.777394496879	41.662347704877	-67.3029786413135	-45.5472812587867	44.2035160376728	-148.173548085214	0.181732725555662	-86.8856636855052	-105.749223142325	12.3916304474926	-90.578800435237	-120.810581628535	-85.3367218733773	-71.2800544388255	7.23942678613412	-213.209762397039	-53.6675997356871	-26.5708778901878	-10.3389346809768	-47.0373287237946	-111.749106303138	-8.09019095604435	53.4179464988056	31.3235102102761	-25.8517754144307	17.5919870900846	7.37643781734539	-86.4531950570827	-44.4311124945847	-33.8072977843269	66.8330680605139	99.1654752382385	81.4471819735799	-102.292522945736	-98.4729613994605	80.0820164172088	-0.339127051784544	-46.2779525358416	-89.5181995147597	-105.751993366442	-148.035958196751	-45.1153595249458	60.688220989194	-18.423143762982	-142.513619980976	-62.4701755040348	-77.4065358232791	-3.96241862334136	-3.11633991422116	-36.4410779583267	-102.227441519129	45.2170328401643	-150.228313479286	21.6870105216368	-94.0516978767872	-70.3059328875129	-16.7143168627009	-141.440756897798	-108.842537472603	-129.102938715118	-1.25265064736971	-1.93741434377955	-47.2889641939902	49.6451303537597	-105.264712200121	-79.9826969236921	126.916167867661	103.779468464931	-206.485714672436	18.6992651041486	54.4336056301518	-164.084204376665	42.3478098719708	-71.5467045402837	57.2211399276636	-34.9994741804982	0.938224965661902	-79.7098219371379	-69.1808230945845	71.6173866434447	-22.6799889482734	-42.1736762990428	-17.163326461914	82.9047996843353	-17.7357281551849	28.5384571851132	-126.554661940291	19.6061966702908	-63.1634976237692	-82.0532474691281	-68.2233776085901	-31.023260835946	66.8246729058502	4.27734214463953	-31.6949478941035	-47.0198193734474	103.105091449679	-2.13038880401677	-100.389867489756	-18.3759667317006	-2.95281705975219	-92.6908121557083	101.804738691704	5.93237333750324	-10.3554797405283	-46.8130083600893	12.8483873028174	108.138859758821	92.2083078056909	2.49860176522077	49.7350473954091	34.2292599896199	5.41985006538187	-102.03448027221	-50.6380034342044	90.7245380590075	63.2439403137668	27.7111151224667	-106.21534045695	73.1284610914024	49.4797662749183	-52.7651229393321	-18.4725311505799	-9.17246120862967	22.786443797336	36.6164639599953	-69.5202243931178	-14.2535763876292	34.7962284018315	-55.6434705084253	-124.395110646552	-10.1034149347813	49.7971372134369	-73.5274182776897	43.313472016334	-35.0607980139803	-36.6636391054984	-43.9167690953877	-33.6484236837168	-11.6378054749487	48.4765358765911	106.2371523388	47.6769227815721	-54.986293588238	19.4309290728692	8.40985080179712	1.14236530491871	-14.4687787604324	-50.0169882084986	28.4705080721758	-97.5126169780831	50.2466591832413	69.8081141024519	65.3110480974782	82.9207089913681	-156.794683930772	-42.3227689890207	58.3189610140139	50.2392013791372	-38.1497941630358	-2.86987339232928	-21.9618307132578	-76.9160965047806	59.275443990112	-8.48158811839278	55.2722770738961	32.1392385357358	14.3467052599008	37.3651284836328	3.35856248363018	116.932737467082	22.2646291472992	-34.4802057954334	126.234196959979	-7.94759228629414	-5.14682746656695	-12.8122292853143	-18.9713729740788	112.475681662053	28.0347106926212	11.0124831050786	-42.8355651781311	-17.9626074768984	56.7027172672047	-44.7628516130861	19.3930119704337	81.1119102148961	-36.6901278037808	-140.956568897711	-68.1712672339444	-9.57372279660717	-92.4091903645979	57.0007300004849	45.8477233298476	-152.052827105202	-31.272594797388	-91.5791522284178	-19.1662158123007	45.1573318881094	-86.8201788297009	39.0196554633851	96.5853338595355	-60.6689266845824	13.7622658365922	-140.383692686222	37.3051906526578	-79.7479726168342	-92.1899899646307	91.5727428555066	-71.8922274054004	-50.1173335722158	18.2796319529627	25.2634759647851	-136.437485465858	-12.0944706642359	-114.742597785365	17.6889610278794	-76.9210011670932	-38.6536322881625	-76.8686937735379	-126.856522898852	4.55033315610399	-215.31394842872	-46.9415186169429	-91.8944115401322	12.391740122545	-51.148807589901	-14.8068087838541	-123.571191795815	-48.4226100656881	10.8531644412811	-69.451664920416	-79.2196174698806	63.3494820662632	-112.891985683727	-93.252322921307	-22.5384271724198	28.3037745325252	-97.9482432317213	15.0296551657327	-18.7503234924823	-45.5797889588387	7.801451189624	-104.09431559153	91.5833400290322	-37.0619002071198	-48.7651271017476	26.9336959296245	65.7859673043035	-69.4378410603317	40.1586762001156	-60.7869933783719	30.3213707662898	-100.679774753798	-47.5090440554524	-78.7747988346598	-86.664707363984	-16.3208354939827	-1.99868409009559	-14.465908766242	-99.1932660320506	-22.7372525500284	42.3025306868274	-118.527016488639	-122.896578148422	-28.1986043684166	-116.482866037008	68.0269851305617	-118.01779101882	-43.0401576843722	-54.8844913931305	-118.847265505343	2.17598369249959	-31.6785254360585	-119.807748549645	-68.5306380712377	64.2823442972303	39.815568347425	30.0772522565628	92.245256328554	-98.3974371835297	-17.5944469201594	-72.546026549806	60.2668075642613	44.3670114717082	2.11765552295492	-103.758340553106	-10.5720076587736	-112.594170716376	16.6046413730958	-3.34909096374065	1.99825995534331	29.2747770379717	-91.185600037498	26.8291951397448	-16.604622718881	-24.9052061220307	82.0339724305295	-82.4907883239799	-52.910103598235	-48.8818766209536	-40.6100126093186	-45.7090791739339	40.8769126611132	-33.2865789310921	-171.501589928835	23.634037993971	-166.866461291399	77.022304329847	-4.90196732448715	-155.812453335061	113.912510762816	-16.121465509612	-64.0105167383292	117.645305809141	-26.0772029739521	36.3397549819974	23.1515109544218	140.453936329274	-25.3213589326222	-86.6619452839866	-12.6160154254411	-160.884370309582	51.8374490913046	20.8049262564151	-69.7846795926341	-97.0508584784313	17.0847399468031	-62.3167643660144	-8.3186842546861	-104.746244843873	-129.231160287024	6.0555693997685	89.4947941892929	-33.4280886541387	-3.46770377837061	-69.4810578900997	28.9912904173158	-46.7255220721013	-87.9049646318456	1.30866394626196	25.3804758029647	63.6034711180612	-11.3042299611742	-65.0343034433695	-32.3991504895279	-64.6309954813507	-28.1388043866255	-120.28160546982	-116.310526316162	-33.7700481569813	-75.4482693285014	-60.2951211138399	-29.1784960898798	-45.4724395054819	-92.7889377316486	-16.8232180817413	-191.95180773287	48.1921890774346	-90.2060452051265	52.577110895252	11.9530230038528	134.955318648746	-93.8136656225506	101.121960418708	-50.6322883316568	7.13569351491924	10.9857042010896	-87.4194140010055	58.8046028039715	-155.926596405729	12.6488264092964	-50.3448229868732	-133.734431880738	-95.4674425857321	-74.5352634128045	41.0373159293933	-84.4917930348648	-56.4258504851064	28.3904237335859	-42.2470899020091	-32.1076074109225	-109.359365692587	-60.5760581545028	-103.793679901417	0.837142818732445	-40.1012835087139	45.6554973587412	89.6746335885703	-6.48425161573323	-59.3958931018177	-10.0538490508878	-14.5503559818435	139.62725666584	4.32815665537498	79.5319510642989	41.3714312141512	51.1830545613091	78.5417003088482	-80.3900196679504	-77.7605000328863	46.8423168922142	-91.8764515368796	56.9706060972081	-25.2400173295117	-9.86991310831183	-38.8441539170044	-92.9548816749005	-31.0019428802284	-23.2176733188337	12.6354544694167	29.3899788334901	-91.6378518377674	-57.2661915203867	-105.61961759559	-120.62231735298	-105.841289876528	-71.8024192717415	31.7435640660161	53.3557919349337	-68.8534671499275	25.3981440730709	-159.404207353661	34.1962092236072	-69.1185758641966	6.09553134880446	40.9188747409188	-99.6969495662793	-72.5634117444844	-93.2815094740237	-44.1428166595116	-30.1805355170126	-5.85351694386077	-42.0057232937995	63.0990350460237	-96.0034289371648	-72.7793724846752	-143.362595077519	-40.6928003985023	-12.4193674276396	-59.6006382046808	3.35140555727139	-87.6324516937196	-17.1452867520039	-30.7990755467272	84.5988772799072	-125.047084321182	55.4235065099308	-13.0573341969732	-83.6107347447222	-0.478715063379241	2.39418857265832	-48.2189856320991	98.7498317233176	-33.0575125847345	2.24147944708011	-152.133950378729	-25.5608337977719	107.967173292589	-27.994044098346	-54.9425362204272	-42.3163356392363	10.1550526703055	46.3140554389769	-40.6260356801635	116.971518823419	-108.89987573186	-78.6805440820148	-59.6445042337037	-3.11061923555599	-102.67599743728	101.188044175138	1.29097407193979	5.64901492787465	-89.9615229993813	-59.2706311290583	80.3871721098315	-119.442981249784	21.0171852581871	-79.3003703174411	33.642957517666	-197.967911750498	-8.02211361871923	-8.85306727450552	102.460554241756	-93.6674941991492	-98.6201481325835	95.9686500283697	-49.5989954541956	-52.9358397854297	-119.620284535847	-194.43343836891	-110.504828163319	-5.48604366548625	-47.0472446953121	-93.9212222599347	1.54152976007185	70.1864160772111	-124.638167663411	-144.517508893167	-53.3051491922561	-34.9580614964708	31.8654051080055	-44.7233532768132	-8.31422771736061	-86.0240244977831	-43.4356483551802	-64.6915642424249	11.0626712680328	-149.124352810658	-58.1137417949728	-77.9946129928616	-208.276449366765	21.9154746323069	-91.4964911495432	-37.2222684645315	-5.22856184019702	108.771880965272	-51.7139523065566	-37.2092258299887	-178.819856199559	-64.7439838589926	17.05129132103	46.1085626274042	-52.2116625419638	-11.1064094880701	-7.80645983931061	-80.636886557479	51.4654773611941	-7.00017803634819	92.6380849295376	-47.1455632414854	-91.5016103462207	-52.7194872818784	-72.1513480934525	-46.7238248066731	-7.32405440079037	-60.3519665523204	-77.1661393220826	-6.81034597369137	6.99513358869058	-167.638803442074	-18.5142550841666	-62.7165092325804	-96.0604787582542	1.04671007582897	93.1017168964131	42.0977990307002	-16.2965594398363	2.75791237530541	-43.8056199077579	99.3397285264173	-36.9632071729426	-24.746781153566	31.7325431664597	91.0251145927554	-16.5166159562655	-24.6512625130406	-38.0820892793556	-26.0437350718664	38.6315555763784	25.7299583559945	-48.5891823977602	22.1048943679486	82.3513989636135	16.588168403045	23.6223153354326	-57.2231887314246	-2.45192962927331	64.6351944609233	46.5090851577122	64.7284318895281	-71.7962982187589	-87.9700864187022	125.833130863471	-15.7162678388934	-126.818237898368	36.4231053669163	-13.5837173605677	-10.4902781008815	86.8930235919529	55.5678220016055	-130.396490745543	-17.8809198066949	-1.91251296905398	-110.509239771436	102.899506978749	0.605073458099696	65.5194682853877	-26.7750232986434	-93.7585857237391	-85.9917221741373	-12.471030951278	20.0245227986495	-0.576947793133854	-56.0893915370849	-69.2015987447199	79.8477531818343	31.5774400990286	-175.064955868896	32.1389409796921	-179.167016133177	116.514115063339	-63.209170086353	-101.925304068418	27.0860531585331	-62.2653763206856	-29.6258307949414	190.020042027355	-14.89906035085	-15.8084556805659	-113.25127934228	58.9901019513301	-59.5363580603496	-19.1482062975208	-15.9932213330102	6.65078319219583	-90.454143486224	-244.030019093196	-141.761191247534	-3.53576029190049	-100.916128025121	29.3525367628738	58.999641900723	-109.909776865811	-66.355881744006	77.8770094897524	-125.012904735094	-25.4130052157307	-78.4253599502193	32.5475931046924	-111.033620509761	-130.151334808277	-2.31353564375297	-35.6393451057459	-48.1113099349667	-78.6647817420422	7.15256889364696	-59.3365866945026	-13.8593325828044	-124.747451994773	64.5331089302479	-50.2584248785287	-66.0267226741283	-85.2446401583182	-7.47748176692562	-38.3017395584872	-65.4290248012518	41.4781533259284	16.4188205442392	-34.6626772827814	-144.413877906583	-22.5440351077925	44.7279945117112	-31.6850359645828	55.0466258420921	2.30290839333611	-124.055232275159	-136.690071239791	-59.9975110293357	-21.3437867592152	120.568665982886	-83.0839273080943	15.9485409533545	24.0515529417568	-181.094263728643	-55.5995694351303	16.1164825128194	67.6052360437531	-26.725501590259	-114.614820249684	-86.0496931176727	-32.4533227126295	68.3877825974336	71.9102441352973	-66.2513812075857	0.118635988705591	18.998708769145	-35.0384784286963	-68.6880792191332	-96.7551911759535	-29.5417149123558	-14.4618226348406	-42.522911294434	-82.2981182632042	58.4653980174284	-123.29862653138	182.046174760984	-80.0039455646069	-77.8662151857575	-17.3546031498032	-7.69685608086786	-5.93954361239992	-36.8690265374769	-102.024972538946	-25.5785079041352	-45.8578369757765	17.3607890802297	-100.628237653605	-30.8430365234053	-38.9348605550529	0.423798298006773	-37.5271423490258	-86.4838384345082	-100.813240205011	-6.67697877847286	10.4212348501836	-39.4915633868952	-32.2937427976785	-131.54279357814	-127.950487375702	-95.9242659477591	38.0190368228924	3.59619790530792	-129.656007589223	-11.2146244359042	-7.62688904152424	-72.4165525157571	-20.2846485264271	71.5449797192016	-5.62179946653771	-56.0615310434102	-53.2378441893338	-61.6140406596712	-131.30599677083	-106.50607667048	66.7722119151937	-32.5458992694628	95.0592950789448	-32.9051680488633	-77.3483652995128	-25.3091409320697	-60.5273321455961	114.700782804219	-46.3589399611415	-133.115880425287	-40.6626028448828	62.9154291758447	-71.0371548410066	-144.50514946827	40.0658577018444	-73.8951530473155	-51.2513150790676	-37.5330133164516	-55.7721511107745	75.033003221244	-22.4554413638475	5.47855603795188	-67.4042390177175	-104.30391102944	-4.51292498431928	6.13900153906661	-13.4968952393301	21.6338543686372	12.4428633883227	33.4759246343906	-63.3503296936279	-23.9505788241995	-162.255350224973	-143.95468828996	-102.505524313518	-25.5861606861095	-57.8924815742294	22.7128166738436	-6.3112748817498	4.16882884697952	-70.3918595191576	12.5543154546546	-23.2833915051194	0.929421546020535	-7.04655909465032	-53.8481837954746	-104.198623924779	-106.930017597671	-63.124088385532	49.6845055682452	-89.9322450407678	-19.3988574469081	26.9450575535751	-3.67462472692011	-9.46062346993449	-58.7734307029208	-129.790515270352	8.36036541166436	9.25814166817429	11.3242384710242	21.8708156985454	-45.0030871267625	-3.8643958523129	-135.323493807961	-71.2155653562882	-52.5602453032624	-254.315657786729	-31.3824882345764	-10.7770549133613	-7.54227451526549	-16.8090697454197	-26.0130424363723	-160.258539546322	1.6792753133974	-50.196634157346	-121.361034169167	-22.6890190883963	-117.750124867301	59.9258889973123	2.09622483062572	-157.844203754766	117.226223847995	-101.917483202047	48.2227014557744	-82.5433331033751	-48.487279158599	40.8811998534219	-16.529169338512	-114.022055746894	-25.1142396978632	-82.0787206175893	-62.7931513163664	-76.6613056571063	78.0686213192355	-113.822513382668	28.2609235530838	45.7973008292531	-2.03480745868796	-106.343537156383	-170.948566490857	-27.6712327952523	45.1249422406472	90.8025372041084	83.6584638246205	9.37709445349901	15.8160113453033	-61.0552330845258	113.0011508268	115.703547575466	-45.2360882685182	-71.4534338416258	23.4750148718997	46.8971824900789	-265.665125354597	-87.0884266532519	-53.7827377992018	125.524562597574	23.1530675425248	-41.2229112001893	81.4844374371837	-54.5036439204603	-76.5422477790494	45.9419661631969	-83.1238714948956	-86.5898526775441	-79.0313737646602	-55.6398281798306	-137.766920430837	110.278236871052	-34.0725517248401	-52.5613019937532	-19.2214561649907	-124.036852347774	-73.6590582524476	-99.7697454658237	38.9329417632604	-95.0328682068471	-55.5805306636539	55.5924890453717	6.90016970000386	-37.3126407213646	11.1214176075318	16.4890432385777	45.4558673905169	5.98380633208103	-13.8297166945364	-43.5044881085703	10.6501564571761	-66.5039814888584	-18.8581111524866	75.2676340945254	-99.5666986288679	50.6158314945824	45.7381670686138	-38.8120719907045	68.9278395724501	12.0742966076477	-13.1105048105486	30.1448982106164	109.343847740193	-39.6066156473528	9.10542899415668	-94.4945191492556	-175.990940960632	-58.1404188744867	-36.4747901097112	-64.7442138878143	104.131959628395	-14.2126605663751	55.8180829217516	36.8143116067531	-230.802328301957	55.4133011131274	26.8587229037328	-60.5750882875897	-76.9534248316262	111.331803473358	34.5135242740168	40.0948380843722	52.9503109286484	33.1788634721477	-0.802073247693443	-3.35949618755399	-8.15686146706605	22.837816134831	-3.15438902958226	-62.4361695918251	-104.039034891952	16.8657368192052	-90.0472645514534	-47.3721942518605	-71.5056417185674	-150.357432561784	-51.5043566085066	11.1319886012021	-70.9653092719215	-63.3321521144916	-117.071704368717	-119.827271244079	-67.7052951656049	2.76861160004455	-60.325630437299	4.08341151768502	-4.33346109356648	116.755791653807	9.18965786013337	-31.9488008375345	63.582962555337	-136.737125129244	-27.2080418364444	-106.184465269802	61.8114360042248	-60.8931668079863	-114.222167083435	53.289630719582	-61.2916823173445	-48.8756545172359	92.5870888809885	-101.768899307499	-56.0680073080839	-37.667111218525	4.53590961497343	-7.52383466445622	-135.89955456486	47.275268916633	-15.8022843423145	27.0963697578285	-69.1983052712782	-69.187980027624	-45.139906214942	12.0308373028005	-21.2612782836424	-84.0015507419578	-39.85557664155	-129.63153428943	-5.3725178113624	-215.939290453284	-2.00317669221351	-200.000977056968	-98.759529733891	-121.734437571332	-4.85766129455544	-153.18757206868	4.20831525727624	59.8395731502667	-109.217484523054	-3.71374884201009	-196.608339395423	-38.9213728437239	6.92190988103425	-174.844928800578	-72.4272568163747	-102.346543839516	-21.5464662184049	51.4132045049907	-125.489108119953	46.71455765241	28.8766136720643	-104.860570959754	-15.7019963741034	-60.9178381605716	107.593209822608	99.4973100781369	-116.760827217008	-98.0150676133445	-31.405871086949	-58.7114723975792	-103.52250546859	51.559052225895	11.8651251625897	-39.416236710155	-26.1276046707932	99.8857537377366	-49.0067257597773	46.1362263556292	-52.8827346513561	-37.9480604386248	-94.9948297368014	26.6703898403363	44.4888928806273	-88.1756269542221	61.8844956895217	51.088868089586	79.4446986070307	-0.0375684516450292	35.4733642221435	46.8482729357204	59.6639793157495	-187.792643560333	29.3836980736476	-62.6899154081643	3.51994503692356	-28.8875796191957	-18.1519418829995	128.662033922961	45.3037734604828	40.7300432873091	5.61435576105055	-56.212430934009	105.904319224438	73.9463899149641	-37.4698528475971	-1.50841260921618	43.4181695917051	53.095926833151	42.1526402696916	-65.1904807167466	3.48827517081793	-94.8637114972906	0.029116299895577	112.982132865758	1.60662591407549	67.5072803264295	-76.519491761336	-16.8625206664043	-36.8992367774529	-29.892785295861	-21.704420717328	-57.6658101835633	-102.244647970734	-74.0257677873331	-51.0651558069567	-130.701162782029	61.5544675500053	21.0222316049841	9.3020247124133	-136.262071868453	-16.5938785448928	23.4670312638294	46.3314325095777	-35.9683952743126	-154.893343368236	-33.256497902622	-118.871725371761	-75.8953262674328	-238.458690335744	-65.1895189739105	99.221374174881	23.8394929732133	-18.8024846392746	-44.4592189650132	84.3774505222468	-81.9769136000631	45.4831111812482	-107.97271739108	60.9274805595988	-45.9861253278867	-68.240695742883	89.1072919623338	-108.078627295082	26.6455542252941	155.490039009488	-4.04500962035331	-46.4512570210001	-76.6384884687097	-8.32976024856896	-53.6362236170469	-21.2757678245562	-58.5766496449512	27.1476331672907	45.5331376163435	-59.049809888703	-5.11856327687394	-149.282104441053	-101.232418381113	-184.488791345666	66.4316800490889	-0.40401219313992	-38.2579405631274	-89.1270971137163	-158.519009078369	75.8388470710194	-21.2931685136911	-175.07224888358	-42.5555766469438	-121.87692605243	-31.1459841408505	17.9164720467529	-96.0161460749496	-82.2782680510137	-81.7184499685231	56.48304032802	-16.3985723406886	2.90540912409085	-92.6604764794029	-72.4441009660901	38.9196104504513	-16.7784464180484	14.4752332856696	-58.4933850630897	44.1689604628619	-2.01939524784746	-103.152218837833	-20.4428607347461	-98.8387061566719	91.0931558853305	-16.2396979932983	126.701301156733	24.4733302026978	-56.8527990022121	119.897294516509	-238.320003856697	-75.6443755209606	43.9165638104988	-20.7114144985594	-69.727772189687	-46.2540753285724	21.2738437234661	-6.01719363552866	-132.443681270039	-40.357252901368	-79.1642529815629	-134.404214482759	-89.4077203568609	-60.95232010508	-96.9231677730087	-86.3521692650984	10.6441288511303	-22.8422430924437	10.8520140771153	40.3598267250533	-118.324222785439	-17.1923903797215	26.5490796848719	-85.9086099220769	-84.4785744453063	-42.4476950531247	120.742182747993	37.7327150122186	17.5420911538359	-54.8533595237884	65.4917834999496	-86.8224910104925	-120.819560989831	-10.4883193442006	-30.440790341117	-27.0758737832624	-83.8635513145375	0.00829721458944732	-74.0170575611693	-83.5113838669314	-163.581950253394	82.8077292714461	-107.728398047183	-100.218647671124	-8.29171543534562	-152.866444304097	-54.6108608205677	-54.4321128959125	-70.7816058927656	73.6793376582885	65.2208251289273	-97.6611714245181	69.7877947013812	12.8867687717151	-69.5317609448831	-19.8967489666694	-79.9826443572844	-60.193576868226	-98.5525661305926	-21.8004202259315	-43.8453310041774	87.3905759080801	30.2637948744141	-61.5116431190578	-17.2512799111039	-28.5060430672193	86.3343018065027	49.7204380009657	-71.469139039552	-22.1036093046157	-136.757185573662	36.8751261378854	-41.386531023312	-66.0525667487946	-12.1124928720529	-185.116776383798	-105.81737535721	-57.0843176797254	68.1670413305582	4.77175230328658	-23.3463155819323	38.0298005333342	-49.2333471386772	58.6644122898688	12.6367805351396	-58.4586398263875	-14.7039488910968	-128.511677727103	-46.8254553756242	-6.90994032703941	90.0305591295408	25.0095991226376	42.6880050757217	-77.0058312415567	-49.1842177005727	4.05419044097766	-48.7519874918705	-97.8543393552261	20.9134385201947	-26.8656012120647	-26.660793391037	-16.502450111169	-11.998215240499	-19.7591014292404	-90.3980287412367	-14.9066364676833	-32.737308237098	-49.5785848873257	-35.4256668514549	41.0125026522247	-11.4931474913425	176.586733988691	5.88204983992239	-187.313368099856	22.7291885797994	-58.781870546694	-126.424099993419	53.1480318717774	43.863347220474	-79.4919582749312	-130.663666891066	-57.4688186666286	-42.368916723522	56.503042122993	16.502133610427	113.696091492422	-62.363314789375	-33.2308592310837	-10.2913826614516	-7.26468502853061	-45.9226188119807	-54.8149709580135	19.5938344573345	-124.070859780744	-47.7084594826315	30.304748774778	44.8017940284196	-24.6720937711028	-26.3344235614488	-88.4718551049377	-203.697828224794	-49.5085317714236	-130.689609735328	-41.3287921362778	-118.971895540843	-8.90818980802499	-56.7051491899679	53.7747332454771	145.781699801399	-150.664989579998	17.5515348815935	110.500407282064	-60.6399155532403	-19.9456222361785	-2.94488321666995	-181.064244411178	106.241493878416	67.2239891838828	-29.5444874042506	27.4219319619616	74.6922453883562	-48.1974132753265	1.28027129876261	-106.090528123255	-59.6760786118309	13.311605675378	76.2603833709595	-9.48931569447564	-58.7995852934883	-105.401325131474	-33.3847314138656	121.215210952097	-43.6944676585683	107.19689554501	-195.741645236587	-29.8224457895114	136.996215480264	-25.0737483897416	-1.1907423537956	-13.0076743592225	54.1372990601194	-106.086392480326	-83.7330150071994	118.353446781806	-31.9553608842667	-34.5500062778194	-3.43282650870151	66.2945141267555	-54.0720766112087	49.507392944553	15.6061754599938	-49.1066225049497	66.3861677735634	-95.8001901638587	6.62037872136921	-19.4206611131629	-98.6951282419921	-27.8789207421862	-115.9776814892	29.094282343041	144.52806935308	-28.2474920985011	109.495500675521	-32.6810680758234	76.5125383219851	8.22304132995237	-31.5919318429247	-111.999118645127	90.8999838925834	13.0199980977078	-60.1147848317469	-31.070994119784	35.2050376924126	-107.551121667953	-26.8376770064272	97.381501164672	6.11660886380275	38.3488707449189	50.021968913851	-96.7978321766278	-62.5647897705093	-30.5431706397767	7.67139271552526	33.2759877187443	-56.7352558312498	-79.4206697321433	-26.0228263749233	17.8724463108697	-101.944201675691	-24.9609374745139	50.6849553639611	84.1269565384404	-9.17592503424737	-85.3146310629759	-105.871007809328	-61.6193914126106	-97.7688169131588	-53.0262364011355	-88.8762616451363	-14.3122807993558	107.89546229107	52.8444144981034	53.2143748850842	72.7032646872714	-79.2465921187988	-87.2833522530111	-31.1461367374726	-88.9996988951397	47.797494886526	-79.1512468786489	-4.02228027605406	-128.251945411986	-81.3385045486812	-106.558236543292	-93.1905149047276	68.9173777402311	-15.7576279565127	58.9814178582585	-105.695594498786	-40.9217270813737	-101.914313624133	-17.3857378072032	-1.61382030106574	-76.5047381478082	17.4085553873412	17.4992120002623	-41.2966645003487	-14.9126841304637	30.9757597201673	73.3327085844734	29.554574619925	3.78028847886594	-83.1494350153733	-0.756943330790705	137.659941528367	-116.820806435432	-7.54407179086706	50.7540325232319	106.465968352822	4.80475712625196	-18.0298979858417	-26.5451274825166	-14.4036640704531	-91.9838619141392	35.2163645322318	-166.311204105308	-198.336563807269	-34.6138062877307	22.8682462451908	-48.9545590168257	-110.636362505022	-5.75112750060305	-52.9062376107192	-65.0384860431855	7.83609843047168	-14.4740787211834	121.890707896285	34.6031851537534	-46.6877143845769	-190.090397136659	-201.439518377294	102.553613440888	-191.856322108938	-149.862097965671	-38.701288153162	-133.294423707193	-114.792537376841	-17.1005691554358	36.525437694849	-191.13785054992	-52.6481581053403	-41.6148478666987	-85.9868759078111	-127.851678303253	-89.3955810424466	-80.60188537224	-115.687187477247	-93.6917821592297	-99.3653470229805	2.47733764989061	-65.6363103461895	-133.383318075423	31.9607792960279	-33.6440714720627	-32.0638957326993	-2.82003431794499	-80.5112759830274	-13.4135087896191	-124.270277995982	-143.941453438884	2.13867518229017	-47.3632103082446	-30.3022937907836	-164.866782139317	-56.7133531486196	-35.715323783161	25.2587688349831	21.6593859064035	-85.7765137116164	-9.58109197619251	-118.075049024416	-98.6632227575859	-94.4448164099763	-94.9857188427784	-81.4518651265086	-42.8823742913237	82.6115075543155	-96.2441661360331	-87.4149064113517	21.0080878443015	1.15288351212462	-149.563282682816	11.3443524890096	-91.3412250802736	-76.6027223261265	-80.2298413125302	-36.6852886209695	-60.3496099291997	16.1245765630002	-59.5889119843428	-53.7005519855649	-57.344034006827	-194.136167988279	17.497325346442	121.941013344769	-8.5672905574728	16.0003867685076	37.1518265182875	-54.443671532092	-18.3719014174137	9.14226453362835	-110.580437175148	-2.66433511790638	-71.787874869921	-74.925106001367	69.5202501642511	-16.9465047761624	-66.7589147546759	-94.1966054123089	-120.062080340155	115.862822837495	-0.320729829001948	-138.824780828769	-144.355358060829	-88.3458182431334	36.6162484184709	23.1740572468273	-63.7896107020763	-116.479068823972	102.862756008438	-63.5759045271129	-230.26768959374	16.1684695055367	1.71611973064569	-79.3956510518468	-54.3500502241052	-63.4472475032157	107.781275551814	-38.1795933432951	-48.0458507186954	-22.2275180313186	-102.01167195491	-22.9385386363313	-67.1201367079586	95.4866617593241	-5.61980946080291	124.485842795594	-74.2820809726206	22.5405739416937	-104.677035398175	-32.8127631248656	57.8957398815404	-66.4490704214637	-20.5028490910881	-51.2972137485327	48.5111199057151	-114.860970919656	34.9008249331489	-149.754362872075	-35.1284205895981	43.7520383460256	-82.9061718483672	-59.9963588775888	22.0625758024721	-22.8346413427574	-19.3291270263437	18.7860709705508	-95.1193089498994	-60.6428743986874	-25.4301456475112	-1.27353697971625	-13.3727552165052	-151.911115767565	-120.985818997422	-191.851209735636	54.6492855827345	53.6375241614752	-106.706475911548	86.942536922799	-75.18733839831	-110.76556589654	-39.3984056849903	172.567671458958	62.636383104499	-16.4250648675909	64.2627197916814	-38.2538049201981	-39.0939776309822	-15.7574309376032	44.2467635895331	41.2614920806948	54.409295078737	-40.3697854731805	-57.2466817657677	-2.59717104577044	-109.214682589727	51.1249112245582	-0.681788046788029	47.3308367737184	-11.206594884787	12.7597039271944	68.5770337417575	-98.2917207566783	-126.741982488705	-7.53727438501744	-27.6916032352909	-45.9500819394543	-101.914757180161	136.991756388298	24.0828701374501	19.9681353834527	-15.363728197783	40.7999514170679	-85.6483322598597	-172.522797612451	-131.334467097308	149.980110977395	28.0169972264864	-125.418172234216	18.1513854952225	-299.467808211137	-70.6231369955717	-116.359755791161	24.9936575660726	28.973436293898	-63.8298686930775	107.176818078696	60.0453975483153	66.9541659694327	-26.2245260622221	126.447461893456	30.0801102846941	-129.390799098199	-31.7705287050785	-55.6714909356981	59.4527287602408	70.7613414307583	-139.186329306011	-136.575246233458	10.7927591956454	90.1999522044171	15.4294193152931	-5.67095608497516	52.3804042346443	31.5250321683393	87.2179759499212	-20.5281353723967	-143.534066735885	54.9949145811449	-53.4640895527892	-45.0255541993877	-21.0733709672761	-62.3409485140238	22.5420792640905	-66.4579893724559	56.7349390970901	60.8590736701577	-16.4738914203124	40.2358801593391	25.2568963749181	-123.508413418762	-68.2644340670869	34.8925077109238	83.5330353149449	-88.8288269311815	24.065964310132	-78.8094491237073	-95.5631683969245	12.7718929798741	58.9462338946282	20.696123773568	-12.3517473532183	-32.8888801851068	-100.889783519201	100.094618728932	-126.960701773815	-107.291648069391	-8.04429912331614	5.60846014788956	25.3178510430544	-50.5934186243028	-27.1860548648363	43.1535617955674	-73.9435515451464	-150.342814276202	-96.7379641606956	-43.5052624773336	-85.7977659143303	12.4238895894281	-179.0259413218	-61.3634410628522	25.4311105634658	-13.2603117057661	-34.4687063022577	39.5676054009543	-120.319489315564	44.9890092373221	-27.2787992459282	4.17159550929648	62.3339750045769	51.518480677473	-83.3744375815642	-95.5633943637076	-15.3467766407928	-15.3396605816031	-127.098876889429	-202.608538908395	6.13045152000245	-32.594921066875	-28.5769347774479	-124.019926183539	41.9500441056828	7.81525853473136	-106.951442180241	-4.22350975395204	26.728061446928	49.2345194787589	-39.6577345775903	55.5959003246235	-20.4198648099554	6.78618278107706	-31.6558067637975	-59.4764265658733	-56.9473817995754	-103.636400748201	-80.1236079728508	-139.663062043273	37.0214933128967	-30.4017192993545	-44.4674691736159	-109.519865469365	-139.909747408349	15.2375992946221	-74.2622566601041	128.965653844595	-45.5373312701979	-87.503088862162	56.0882283246203	10.0585050198628	14.6609571258306	-89.6271071036997	26.441365901949	11.7499078859751	-147.022853434413	-88.7281075796991	66.4038782048592	24.8303756659237	139.473823463446	71.1142538056963	-77.1173810502827	-8.52011633429174	-89.3326600071521	-137.262669184912	-12.1165137306491	59.5138570955728	71.451145144149	63.9777573101023	-150.669411086413	-124.121972861363	30.3969998482153	-84.2707557327053	-10.3173221906929	-47.478347351239	42.6683351407254	-21.8282220501194	-185.409291857236	73.2626707162476	-34.2516769188778	41.5441010073938	49.2572701537724	-56.6697605702277	-148.906789245775	-69.9530903342973	-90.9435192307303	60.925215595835	-27.0621164298805	-62.6234749059229	-145.489175558683	-92.0754627477603	64.1424582026307	-107.842640887925	-47.090441188164	-37.8432663948388	-102.502925728919	-160.178532873351	-117.634672205805	-146.020758165935	82.6175912818877	-31.5097516187664	7.30149935552754	65.8337793076835	-116.510301237129	65.2770604878257	-48.3818849134857	90.7996004631168	-14.5719184202771	165.199526047145	-119.603269513674	-71.9373349309849	130.150967562111	7.45826641165331	-19.4267042069844	-46.0331609281429	87.2524053547439	40.0313452820228	43.6759751328525	-59.7631302482903	3.25428435887409	-68.7093143932713	42.0494465160002	-71.579871317846	-72.8440781225758	13.5958829196326	-58.1397826150475	3.65962472123579	-64.6612283193407	2.12863098638377	-52.8855485240205	-88.8587121813197	-1.29532235009447	-197.415851035793	-131.069464996531	-113.678160812362	-12.585932375972	-35.4019513854062	45.104751837705	-22.8974621077383	-20.2689418144223	-13.4931739510957	-14.4328602680068	-59.7597669397653	-48.5806359004123	-48.0184322602895	-7.02060227669176	-33.4140344984121	-79.9886371992402	-150.359694964228	-52.3238993689142	17.5993915807624	34.3302530385133	-113.196090268656	-58.1464195870597	-83.8081479533283	0.447730839700398	-84.4136966476084	-0.551174033748225	-20.1581688956976	-49.1689133905649	-100.463453479258	55.3030646904472	-67.4420901003291	-99.0135972317285	73.6109912058726	-29.7998045494503	-78.4223866308354	-77.276133283044	-10.4475365497119	-8.03512679178857	-206.212914069883	-91.754975318016	-12.502507326871	-75.8827535754699	-7.23427114628521	10.011059640551	-12.461446559556	-1.33550110795466	37.1916181017873	134.890255771475	-112.054665431637	109.031557712546	-117.532400841859	33.5884364661347	40.1690113487473	-101.590395612101	-109.081020099562	39.2715770906102	-23.9219505717607	-104.433837737393	-34.3265156239834	10.9976655328088	-19.26694556232	-101.736108765439	-40.787289735567	-88.3097238290951	-69.7420906180445	-7.48479001592614	-48.5773914315789	-29.2736481063379	-81.7761946984961	-115.786303743897	16.7007091826617	67.965491458503	1.83505017141636	-88.6560837677782	-50.643710632731	-119.558043648637	-188.794729930992	-114.063360009808	-27.4661515369548	-129.084929693897	-151.226913673092	-75.3965118510054	62.1586541070906	5.41068284313531	-33.328793637734	-8.33467837097771	-29.2441375843041	107.588475259012	-87.081488823536	50.8689662041377	-56.5328307797957	-106.550653322901	80.9702717672221	-66.9369533031911	-143.800007447842	-3.63827743258548	51.3106756784281	-140.970736003427	-36.8659704565549	-138.311171171266	67.0856119734804	-162.807828062391	-32.3878175533102	-0.256594417355586	-116.476352953843	-59.7214926180006	-177.069800174063	-92.0498174729034	29.7146829001626	-46.4690779010884	-60.9710341735812	-35.720464317234	-108.868948732004	-3.90426536825066	-16.5970798654193	-7.85311281412351	53.3993870679665	75.6272397964207	-82.311567135044	-66.037823287024	4.20856762397239	-128.720227133198	30.2511856508232	-89.4294587636712	-113.857313466916	-31.0300488570982	-25.1613798972927	-115.196812917954	32.4945897884131	22.9794878391961	-104.284127584092	-110.004633087083	70.8020637882215	-30.7175379251853	-140.601982362279	-229.587297138519	-89.3253037673836	-70.3134927428296	-4.98852410581071	-3.38972241554507	16.0598929961524	-38.5881774007515	160.062695723734	-114.810293270987	-33.7088571101651	-29.2146605924623	-12.2229408009398	70.6993912628562	-38.6247105483992	-106.221772519393	-109.029797090432	34.5619948880703	-32.3209911573684	-76.1173311420057	-12.1753829451559	-96.8797298122374	-13.5344487725778	-9.2605436225449	40.3932915923017	105.613386725655	-66.2026110231707	24.9395071739259	-166.79816637819	-31.2161187509915	2.91110033460234	-50.3241382357148	-30.7016108425576	-69.2707611867677	38.0335340010048	-88.5054626571487	-1.07973586449043	-77.6365126000029	94.2721564132135	-62.4988608784793	2.63107247036714	-2.08676372263278	-75.2760824443766	-64.1062552425579	80.6549505110837	-108.306070253092	-7.00598731280991	-86.2447847808317	-90.9858956785921	-72.8130879377187	-79.3449314887669	4.26717634102499	9.84551531123702	-26.1220954983355	-39.4125905863431	-1.04796570135034	-109.08964225489	16.4746892723897	-136.725092475085	-101.596289190902	-106.437149566552	78.3918154745111	-7.36642526585331	14.038576494674	57.1401875399551	-115.414268575325	-150.724801721183	-30.8068463879705	54.5333858368136	12.5794407618032	-27.9426098164273	-5.24100021805373	-6.79041781570004	116.045442099046	37.2547107832789	112.672320028378	23.7420785476318	7.54587583479019	28.6886794622257	71.2076694637764	-61.9348198225626	-124.177060123872	-71.6455283267678	-41.0487439618482	-6.00460800374935	-222.062455726198	-57.8974194865519	-0.838387785576856	25.2437364414852	-107.718152530229	-11.2212040257712	36.5060652824956	-201.024802868318	32.1209335059518	-61.8578748400336	-105.996646057674	-46.9414008044525	-9.71670914763797	-135.744151660246	-102.261233904134	23.9071059507569	-67.3340873923601	-45.6460159205133	-112.640903678029	-51.9458101676626	-29.5667952836163	16.0350276594968	11.1553531977804	-66.8671434160667	-33.7281741613722	-59.4386879530517	43.3595179664433	-45.1934721469978	18.2800333611613	-62.2909124207299	24.5691898143962	-68.2736653015193	-4.89999051202915	23.7228209129303	11.0122855926094	78.0003269196268	-82.6761122767023	-52.4077867567981	76.9594581654312	1.98885457351594	5.14947085183496	-17.9835869893607	-105.274845734162	-7.16264011156522	-106.347695870844	26.4729611239128	-40.3476657149059	42.2553729719424	56.7176407326695	-21.6958783087422	51.5956087252565	-4.97693828929721	-45.2414725316087	32.883015672418	-4.3825646186358	60.7735479331112	-57.9619540319391	-10.3594561634757	77.071407101217	-99.7586204472919	-143.540854750357	-119.787727691735	13.4490752568345	49.8160630282443	30.1698156000791	-119.826802041837	15.2135799427124	61.8721377987449	-6.99389243404539	-5.51816341743665	-100.577534592141	99.8914939662172	-7.09679093287377	-5.55588147996343	-151.928241738769	85.629718359854	-2.07152136372918	-126.536660789687	-117.054277786589	-132.298456348477	-89.443910732394	67.6403537675025	55.6712638265356	-118.779940712507	21.2879197034664	-133.230835937147	-76.3034342725491	-19.3745260449758	-115.463886745444	-52.1312707223108	84.6927677297074	-6.04368970418921	-46.0959875293826	-99.2704341732618	-148.464318322495	-7.64004413249666	-47.165650819474	-50.4171687270716	-17.423506381737	-65.5341953607218	-75.5137770224193	-106.907956488842	-19.2634786617797	-65.7424228385394	-96.8390755022772	-32.7277053027196	10.0332563307859	-38.5823148041825	-99.3651180213593	-89.8384708760182	45.1513413473343	-28.6388598060565	-68.2657741065061	-41.6321190641463	-5.72625252578985	45.9837454846526	37.2182543208125	-96.2564338815318	-33.1139416341611	-61.9835714576413	-113.074044844059	-135.418078873103	-30.4423403259013	-98.6282469851423	-77.990316869332	19.4376021163542	-8.32156007177434	62.7101866966075	-55.4168046805158	-6.86322257966094	-52.6128936613106	-118.985420817683	79.1427939865614	22.4874723827803	-208.777359121757	-24.5538013439494	10.8605422652245	-135.308836416069	-19.3806415218407	-0.80762304054133	-40.6772086775268	-121.367861283269	-153.233544601865	24.8524855192204	-179.60305902933	-38.8949397199651	-98.1720728156899	-61.1368976230724	70.1710252104465	-39.8870375293662	9.72251832228267	-53.4617910721937	132.12966464041	-148.448385643709	66.9349837526132	14.2524581110522	-53.7520756189795	22.4054577151019	-13.9190774569072	-151.512298626763	-183.620744701153	-78.4013768764785	-24.4924269984599	-175.3711251037	7.42809755244639	-149.747842171752	-88.7257928509472	-1.12151563942177	-70.0519537406927	-14.8255164824548	80.2170826587559	7.16803898687294	-97.0930622662557	-58.5323809404301	-8.54905431553027	-184.257630140942	-161.536440972908	-93.6429380843729	53.5284916832094	-101.348448352379	114.788234561536	-198.051470073143	-133.227808283817	-73.0858149032906	-106.618548862272	-24.7075214637508	101.236147664885	64.0013541966007	-135.520516033627	-64.0409092631378	-55.0871329932672	73.9041300056132	19.6133683440873	-3.26969820565296	-0.125754711034006	-189.241312351704	-49.1008883528257	189.090191715162	-18.0522579113341	24.6041562155034	-83.5414646152201	13.1652682286601	62.8448063472883	80.5326425680332	-55.5425541380325	-218.012980101321	-17.974221967783	31.4186180712674	-67.106244540231	85.5493222447433	41.9895315231389	-156.691578254596	10.9858654420705	58.6098432408892	-75.4558126822022	85.8775274424032	-128.230453789072	23.3741848515663	92.9776294399956	-72.0815795737363	49.3366954014909	-34.9534401630452	15.7770210507608	-97.1191020992128	7.36122900199507	-27.474029525331	2.37211732543346	-69.5677982302368	-172.843508961257	47.161461007602	67.2809910476069	-61.4706645796396	-60.8354776658988	47.7930119359264	22.3778719326771	-28.3778392375062	-10.523015309474	-32.3452801446499	137.61546159114	-42.2684451764568	-96.9036905147018	-48.6983748296664	-80.637216856614	-62.4987400044283	-23.4434436304282	-63.0344260050779	87.7076216033009	-45.2347654844134	-21.1876645935256	-16.5328870582662	-59.1704028040901	-63.8675537323318	-84.2413165531525	27.6195183642463	-160.252421014577	129.460865285518	-14.9579513896308	-1.98131360945297	85.6872769897342	-162.320544875071	-2.00911950235968	-13.7182635943234	-69.7088687261146	-8.8932607530819	-34.5755520293817	-104.221134919453	-3.8937413247877	-84.3648548538901	42.7368555071175	8.26900526554186	-36.170977471305	28.1649982017433	-49.7565825553112	18.8958323814522	-75.985165356602	-176.578336407926	-40.4033264919676	118.153563706547	122.935973024283	-101.283924232251	-50.4314211556466	-3.13008428770388	-84.6967100106635	22.6345161774802	50.1677536631312	50.0058486008508	-171.561385601807	-119.962678443438	-73.7533868821733	-109.233640113745	20.0520831950015	9.80972912527966	-124.134917246591	74.45700314147	-59.6881239657071	-66.3853706818654	-99.5111023308284	-29.637104314653	43.8932819955005	-28.1316421309282	-5.27286811690828	-46.7825863671271	142.751055193644	20.6834205961201	-83.9081848555452	-178.700477627121	29.3181154888092	34.0344374682737	-108.209135668387	-119.242298146187	-14.7936333492847	-97.0633501630338	-15.2656371324715	-94.672907053162	34.3901984933264	71.1496119501235	16.8911685868977	-60.5012191892575	-0.991806767493017	69.4754378734889	-40.7218175995212	-134.94366212521	-178.543868223454	-82.2987209924499	41.2067831414911	49.7735098583063	-89.2911797758611	33.2420820968888	-173.255754416925	-107.839133380357	-22.1478383892256	43.324078834697	37.0818053850968	-22.0373450108499	-104.137396586433	-47.0428152915574	66.4652378229515	81.7962341838986	5.93122269315472	33.2867265567139	-86.1332037297324	-71.0365739360338	40.2962673825997	-182.080942217321	-65.3603673260144	-8.64699355128005	1.50581618389617	-99.4215171157537	38.0975023688154	-145.381221855321	-72.1034700769299	-31.2057600038668	31.6061620518645	-50.634329362998	-233.691446158089	-28.4543376425302	-103.858428460888	-123.00914479431	-53.4021335285872	47.4543824581964	51.0306930102216	-15.4361904698109	105.361775354191	-78.9724400711302	65.182591174093	87.9555885984494	2.28681449360943	-63.6373001966369	-0.137606340979346	-92.8537177802717	-14.967259289204	-76.0350348929376	-45.2610741923628	-112.528292589811	-126.229328991238	-105.798960645694	55.106210502416	-84.4300020468611	67.2807912205965	-94.6227424953813	6.93334361452662	-79.6098114481945	-94.2156655278611	-75.3205661901825	-54.3906664549552	-162.442280057268	-60.0552263111964	2.78186776847292	30.1968712363174	-75.2620798545789	53.0524771931829	-107.937092686202	-119.098249748605	-10.4550611273388	-70.4526737834686	23.2756855079181	-15.3837269311947	-124.17439426551	-90.1161967178999	-113.914897476189	17.5944081922287	42.5661048840474	-44.0237740024098	-73.816226443271	-43.2687462041711	41.5714153735473	-58.6126755179282	-39.8850785125446	-135.397665531535	-21.2963533192406	-137.652924607411	-40.413247799505	-121.013379120272	-67.2499110794295	66.0419648911313	25.4371153380786	-106.324509277002	90.6110513111939	-65.3128760103352	-44.2980441160289	-73.5475993026158	-112.455081828652	56.1654234060666	-59.2415466342349	-0.46798663730749	105.32883986607	-83.473855726437	-12.7113025163851	26.8499611517232	85.9260178396898	-94.7291589003144	-20.9793231117967	-115.818825671106	73.2360177354664	-81.2931827221497	-40.0444187605169	-120.350086469761	4.005328103647	-28.1291235198082	-11.8031753633257	-76.9633039846532	-52.2824679088133	49.9384184551427	-130.632561928557	-185.351739844035	-0.0656891625917524	65.2580722283543	-117.867950359991	-92.6231115808461	-48.7989497019247	-104.729202641366	-57.5951431594563	-79.987402019134	-79.1006728086334	-63.5803734973354	-82.8995196286776	29.0595670546903	127.436462734724	-6.63049564891617	59.1449046546159	-35.3286560884892	85.2461468796156	-45.4026623681298	-26.4723023883196	106.652118240236	-62.6309654464367	-92.3468806628258	-107.298708007054	-48.6376996951992	-161.133916250748	-9.36281701416988	-38.6082076233166	47.5291587052769	-87.6473144753795	-133.169622038857	-113.023047528211	-87.4606453873172	152.958781579013	-10.5640920915264	-105.227284830179	-16.5807731855053	58.3589394780261	-10.7029875087792	52.9699367148573	31.6591831437398	52.167206341511	-67.8809291002307	112.106349917353	-119.294070584498	-147.918746312041	6.28538371497598	81.0288444395244	-141.883515959022	12.3055512459492	-61.8299605193324	-14.5186129789953	-116.404269225178	50.7084857504375	-11.2527139248755	37.6109892414404	-32.0324521001983	-31.0090873469694	-55.1544184396935	-126.808591555542	20.41532943791	-5.73492696066239	-32.4269672878918	58.7798377777115	26.7997407392372	-7.19995116973428	108.037506475802	-165.158911959152	-6.1402307513132	-60.4627094892912	-82.1095264632118	-174.431265646554	-59.0028151422539	39.5279214915495	-39.1350051282443	14.7372450585285	-54.6829102653411	7.52742202364436	42.4428209910454	-63.6506581628187	-16.1679069848977	7.94517765892863	-48.3339324929209	-38.7855065938799	-75.6567877456838	-26.1966622668876	67.4281602585936	106.823777786274	-96.6864778393301	-42.3360769233939	-28.0108569990085	-107.515495915833	36.9881503201785	-29.8623574532792	-90.8315344769327	-95.6735660472234	-61.2785500377631	-145.499064103087	-55.212948450566	46.167876164999	-84.8320451071604	-167.159881385667	123.76684924787	74.035072790348	7.60978732737465	-101.065556603714	-37.7233998574459	88.761203179782	8.49403144358689	54.3526745798383	-165.113561178067	-86.8494133531433	-38.5523787484956	11.5931578517456	-17.738492509641	-26.3410978388307	45.241175360625	-107.220931780536	-39.7891744518366	-138.8979382431	-60.9710011503079	103.255983489701	72.053169055504	-108.288278574337	-171.030969867017	-29.0177977867941	-36.5992111802839	-110.969239554794	-28.5866879805457	-106.089196941571	-130.949254693226	95.3728931900223	-29.3639028241824	-86.8985108018557	-15.8309968770515	36.2402629466831	-5.02958462634672	9.87998636365012	30.5755956965294	139.427085432595	-89.3818501090191	50.4028308738192	-84.9268256838134	-93.2175900907798	-35.6246968651317	-100.835315514275	186.110979068103	-32.7885388700668	-41.3856268893599	41.4648088131621	-62.4025609990514	-196.093320630477	-33.916725320933	53.986188196955	-1.96379792260757	29.0749175678861	52.7852847928224	-58.6094477908081	53.1569226486379	60.5927815751292	-20.4285740222791	-7.06752896895625	-94.2002164985303	-104.229930728616	44.0498378322814	40.3306554066537	-11.2665190022047	60.1822742787817	-94.4957350196452	58.2127426685518	-55.2077883800396	-155.15568289227	-43.3688572035263	-110.663208182534	-62.888023278874	-94.736984075504	-3.79591813398974	-100.387599217652	-69.0641344992827	-10.663526998155	-50.1147692514658	-0.164750855195734	-129.520782681378	-82.9707459802619	-182.094216654904	-108.210926093891	-49.4915969761905	110.901347975645	65.4174591864345	-70.6374800629834	21.5906654729025	-54.3033147211717	1.05955266330398	24.8296805169408	-27.0929144249271	-40.2477260748855	-23.2220821255313	-145.142009008385	-5.0814357775181	-22.7254235180975	-61.7080131039497	35.3211661798149	-34.7667677866857	95.6177160066914	-97.1756941638396	10.4542612506431	17.3869865790075	-116.730969380622	77.3648736788543	153.937145893666	-66.7948426117566	-18.8439645903845	-6.94105696206543	-69.6940864315351	28.2812016001079	3.64149588656755	37.7258736709598	10.4271070982697	6.34425063498293	-63.1495950374634	92.8676514403278	-117.4063523209	-107.636511303313	-63.5158729957418	-67.8568267199614	52.4214652687801	-5.19550698542332	-13.3476568161884	-50.1181178325954	-166.449733151953	-92.7914063176415	12.9869054373261	-116.944775845941	91.1898104361269	-64.7229093721523	-110.78840617651	-98.6824897970259	18.1454896352817	64.2473677644066	-139.301782947944	12.5935769186885	-110.753033824967	-72.5852136031173	19.7737749340687	50.5254323242359	-4.52397559880865	-119.234862933417	-8.56169047935725	-90.2409471004895	-98.2485331215624	-81.364883585273	-59.7753027993548	23.7132923692327	-139.282898533947	-28.8028163048943	-17.2337053146732	-86.9438339224089	-26.4909372303595	-115.771567905965	-3.88815878216872	-51.3404229678233	70.764163954462	9.11174733287066	-20.3401493565302	14.6214039486911	27.0679446273783	22.475003269471	-22.1108469648339	-28.8955002489606	-41.9478648334167	-1.88936063238168	-6.88494881371628	-27.6186951127348	-17.8974925401396	-11.6241331709258	97.6858487382813	-87.9462026281567	31.8123111796116	-43.2060929966265	79.2246723124549	-211.069461360943	-4.05491745443192	172.227511799718	85.8472339339694	52.839935102623	127.572727077746	28.5329853380654	-56.528221385708	-0.271345736382955	-41.3783371963758	-102.26388274728	-45.1858785080285	-100.326345466032	-16.7852440973993	121.578146939245	165.607460905345	84.8145041591627	-104.006677473981	77.075988061032	40.9317282472114	-78.459171885039	-57.8047111702521	-57.1881530155146	-12.024569377895	-2.72795844582504	-81.3400136796578	48.138086942877	-79.036452340948	49.0000683623912	-27.1229276526733	-112.92817681964	2.91857413340176	-87.0576763687918	28.2153874523278	27.7954747607918	-88.4838222528737	-160.113017055354	-52.5156582122222	-44.8322100602038	75.0989184264397	-71.7111913853249	3.18415305707231	-140.057112110806	28.0910143591622	52.7102008379404	-94.2819676472773	-3.1880877342312	-89.5950538517715	25.3015695291564	19.6082666495042	33.4520263899503	-3.86016677580733	-94.938913004522	39.760728649234	10.8477974468668	0.682250763950492	-216.980017522995	-173.415993155926	-3.60798745254795	-46.2735624851766	56.3679251226605	-31.2049145327214	34.8817749893951	-41.2766873310698	-125.216426330369	-123.500339665415	-28.554633734819	57.0813828245116	-38.2741073127341	5.39567230063381	-105.628467218419	-103.79807144612	-48.0379133271745	-112.068685810392	121.731063248852	102.974787972582	-154.521688010327	-22.6708303303026	4.85645036482356	-185.939157902704	-13.6231968873637	52.7476566221141	-90.4415418463884	14.5529440193249	-19.5128842191643	-21.8410293331824	-133.010495064631	-44.583586228601	-147.112322604536	-132.579822217771	-64.1147303707019	-55.3434941626433	-68.1229479492133	-103.907176287388	8.91014846288795	-48.2504330731799	-100.441817897401	29.1104511470487	-111.982612678524	48.6797325020683	7.84765885423144	68.0253170798272	-81.5858609506465	-56.2930702778979	-111.141726536243	-129.580149512358	-1.4091995939699	-63.2711362355897	25.8145345563638	-9.13943326736819	-122.350776355926	-37.8381934080298	-59.7194041028113	-20.8380297040148	-16.8398334632541	61.1020377603605	-51.1968102489702	36.6119289833109	60.6842046995562	-88.8612635355311	-125.367929470494	-52.4177750779577	-106.528571143497	-50.2661591480603	-57.6597129892136	-178.086721652489	-153.207945029957	58.411635079824	-34.280047468602	-107.61938433163	-53.1305815662359	-89.1676275081071	-58.5912783424305	46.4879233470551	-161.467850011053	-61.1276389815674	-47.686370946689	-52.4954761467346	-181.656320354943	-161.163204607899	16.0896454796655	-77.7729741953524	-50.5536133205666	44.044784375246	-16.2226512418746	-19.7247722947311	-44.4995269811418	-71.9701886847681	118.665123955172	-36.8605871939437	-28.2451783769088	-141.951044867644	-74.8569514719413	-44.4687599482871	-171.072427980491	46.2645568488879	-95.7909881240779	-185.461752607793	-62.8685896958372	-28.2433820884249	-54.5062053997062	-14.5046860338175	44.9361288227732	-111.691795971234	-26.1967351368094	45.621569659152	-99.6277322499632	-101.95894333652	34.1641250362095	-100.976076001172	-126.927976711256	-48.5830120599882	4.08488080869301	-53.8199584653127	-73.1149852011708	-23.2141005585027	-48.7849788480589	-130.176271980974	-14.6204176953407	-142.036384004359	-124.389796945522	-21.2846481694771	-164.792291255482	-21.9699379366739	-70.4157458242603	41.2855924533262	-65.2226233068093	-56.1928490832101	91.0442305830558	-59.1418034861632	52.6504539361578	-4.88842399187047	48.7069349053497	-47.5525363501697	-219.446372783538	-18.9154503988609	107.547189532073	-45.9474719291171	-42.6456724249888	-40.2818599513441	-110.221637057667	-0.43529257034254	-3.86716731700699	-73.3626858826483	-131.663711463324	-109.841134618209	-85.6912377999856	-51.5683165720574	9.61365440861152	101.465326234254	-93.3347572596585	-54.2235964796878	35.4105195918488	-116.967056298192	-102.614223177629	3.31806357839264	-144.753070767151	2.47707538489772	-60.3832344899466	174.611840453245	-85.3974127357195	-97.4824305833797	33.7343600984793	12.0519143376005	-96.9245458848571	-55.7234591122582	-57.9338505696263	-95.7084735320655	-45.2509060942481	-58.5793718582577	-31.3211844511484	0.218242281390985	-29.6236105136057	-113.491069779169	-125.753163678809	160.368648416537	-0.959865751937627	35.4695383480976	21.4460042009975	-127.015829363171	-105.699647847013	-71.8177352342249	36.6424949285362	-45.0590896220158	-50.1895239010112	78.3117496852573	25.4323246863587	-115.299688031667	96.5518862810052	43.8756132184744	42.1574505046294	82.3310508748101	-48.3717899454329	-25.2925758024223	-8.86729785208502	43.1927085086718	-18.9375272489261	100.090776346589	5.22748902647015	-20.3228875638206	49.5088876082737	-119.931015941031	-139.848063040517	34.1601536624187	26.6925509860605	-121.812111973375	52.3696347013047	112.512093208673	-93.6411913207778	-17.0767097504851	-22.4493510062355	-6.94123821969754	-24.2929973508046	12.1554965663557	-25.7319774247807	-94.9487533180595	-21.8745117158853	-86.4649435952534	7.50073223105233	-26.1222754953485	-37.5622808498072	129.688468717448	-16.330421132963	-13.304687017098	15.421818079207	49.8118227794619	45.432816638221	-130.634567908946	-104.643514662861	-82.3761095243268	31.5010664033571	1.64158773954352	-173.92689507406	41.6752080612672	-145.401973373323	1.58447749479069	-23.2997796391892	-50.2954617256871	-91.7234816537062	7.1661850761443	11.4395408103577	-75.1811571484005	-51.9483193740446	-8.29167378107445	-33.009824716983	-24.7589354154335	-47.7333255596252	-101.364740038077	-63.6614627537913	-119.696516573755	36.059860924949	-18.6967702334225	150.063552274653	-48.8235321965724	-74.7887652333048	-203.652683853996	-56.8150669659877	39.4787613246731	-107.18667325485	80.8728088506331	-98.3746821930168	-84.5506264246791	8.01446020128606	-31.0853214459604	-71.6494709794234	-12.52268176852	-46.3386446654831	45.8208588896225	-63.4065431881691	-28.7364562897326	-26.109278823895	-124.858756553722	75.6973568911069	21.0834053831242	35.9485601678984	-29.786700724183	-29.8795070430182	-25.1691728296304	35.0801969244461	-5.97412584726294	-32.1902778678133	-4.03546508863985	-55.0427254324034	-86.527885474384	-105.482276498663	-49.0153110832532	-88.0761179103719	2.02594526106225	-143.673640033444	35.9969360409926	-83.0549705307398	-104.244348940408	-113.856780032431	89.1786815625366	-36.5052664232589	-170.144705276438	21.088716029274	-61.7854765334273	12.2390726645973	-12.3768206142407	-61.3209303075649	-27.171936763729	-69.0822249947012	-98.6423826150661	-103.692923991584	53.8199456570976	-107.78250857264	-34.0665266333521	-71.2955999298905	-119.474455604377	-12.3091210598985	8.57356051673844	-86.706472184781	96.8775528308522	-83.8805358547172	-42.7444180188929	-145.947229278397	-17.1364589400876	-12.0090622127188	-91.4269668724451	-40.7615098998248	72.6114686223215	24.3881825154554	-56.6520752715458	-24.4669251622663	-60.815570578482	-126.161295582642	-81.2062153813491	-128.115396959656	-20.4578017023051	-69.5004655667831	-107.972418814515	-94.3353081194697	-14.9546424284123	-101.829226860794	-24.4086599643464	4.67807133869451	-127.860638628335	-0.254564304831888	-104.409338017645	-8.03871199837681	-27.4206590847454	-93.7754981677379	-116.817605121586	-60.9138175220328	-34.9256378185765	-37.1903688097033	-77.7913404292219	-74.8731824871936	-80.673161995732	37.795638602154	-65.4140830666329	-9.21469595864448	45.3419739118463	-21.7514037645385	67.298183525513	-130.809501391973	-82.478561165468	21.5762249165562	-169.473354893996	-21.6880960284005	-12.9689237249787	-41.6340009022274	-39.885684810271	-107.891207963712	-136.437170374317	21.8174150628292	-69.2980461048078	-48.3362716005867	-78.0423868837283	-14.2414901398613	9.47790240277902	-98.0725942404724	-64.9913498991145	-25.4390539331459	37.1760520270254	-104.497945481827	-62.8326366861013	-24.2398185997902	-19.0514210010978	-30.0487658037875	-11.3098163056915	48.5854422049119	-157.09439569702	-112.679241211516	38.3012034742242	-57.6103067988196	-3.04679710114772	24.7537424599153	-59.0528928764577	-76.5868373646063	-18.4740450906139	-121.678612765231	-35.0962241591474	5.32392828252205	31.9980086131792	80.7063923967999	-69.1012132608524	2.65127333865144	53.7845496937009	48.4101466934992	32.2349410085757	-19.348946529803	-57.1322421462153	32.7924342172378	22.3187135463447	12.6283975732727	-109.080394272063	125.646022321503	-9.90772509129317	-103.971394994215	-57.5519194795912	-114.747597642112	52.0145675512548	-97.3516289695297	-54.9011674384067	-9.18887777697182	-21.5146549212749	-7.8899361407565	-51.060705852908	16.2811539705956	5.76884618089684	-12.6600462305217	-52.7254493817007	27.1276600667309	-33.2289692555636	-9.02182965270026	-57.7919864019491	15.0194251565965	-79.4718485590838	-0.348495601759623	-28.0681020714683	-102.871649928635	-44.810786217972	-48.6716238463499	-47.6079493228144	60.4454597942427	90.8307023774266	23.7825020683902	-149.934024795577	-52.9191845105044	-19.8123299318811	-166.468619593629	-94.142178267871	-151.496181108502	-100.290033442706	-17.2735309018829	-74.1709685901213	148.884613270836	29.6733478951148	-37.9192247553785	128.967678387682	-116.387620066693	7.41863631591445	-42.2599421009185	-17.3677742421518	35.1227673563785	-79.9076208127059	-57.8343014123066	-19.5694371841603	-9.75290892122996	37.893877441668	-87.2958124551421	-74.7036129637436	3.2371921780026	33.8081608958485	25.4822612563578	3.67817807571771	14.9198338447667	-19.4553428579596	-84.4674976843637	-215.505716383222	7.95891621619501	96.1038696335986	-129.563132976106	-100.244178681929	68.184714709945	-285.858534871429	-39.9929085671577	-97.8747323732383	-46.6087555309994	19.758737478053	-144.852301537951	32.950222686165	3.94271807781251	75.6893219972906	34.071068885278	131.198054111206	-19.630446693162	16.8530346689577	-202.558878563725	-147.373715099769	-76.5087458064481	14.8207868929202	23.9209646083334	43.6934199974963	-26.1806612871371	-168.088526472786	-20.3436505142399	-46.9582809922383	154.778675659084	70.7813274978566	-18.8230635105997	110.656382987613	24.8449106830475	77.3005831426672	17.845366815999	-125.106767731059	-44.828497396287	-159.596348508828	27.665776314122	15.5334463540144	116.790121822199	56.1356039022514	-71.7126515116931	-115.323128272865	-138.332719395904	5.84163370958413	-67.2561380055653	-26.1077100095924	-110.030721917968	-102.604655554344	-42.178505023192	-155.011867318249	10.4909061143832	-74.8067640693663	12.9491546383881	-206.744719582358	-73.3652313738793	80.3749122616728	18.2385902218623	-12.8938793699659	-172.684956041906	-15.1640735838226	-109.907998092782	-79.5758090844226	-57.6625494465318	-49.5659735959725	-75.8112190091647	-154.667327013083	-87.8860235827224	-120.064987386255	-35.8961820405982	-91.3886539512898	60.3481689840071	37.5419730127535	-38.4079078921823	0.65242922577545	17.8492729169841	2.96339403464265	-90.9693884246489	-67.7070716174117	-68.8178022914967	-203.586565546853	-233.456278808803	-63.0288429288167	-56.2409091177444	-14.7319751412665	-71.7631961469577	-21.092779657798	2.62524136963134	-80.766802593394	-38.7538644016676	51.1909734368959	-64.7989573443288	7.42637719544541	-64.1875404907231	-77.1687396541796	-53.6964635730241	-142.274838977468	-37.6978546128041	-4.9619856291805	54.0060498348827	43.8073736597322	45.7925954870313	27.7350956616095	-65.1777475575436	-43.7143422363123	-73.5122018050985	-134.313131315665	-151.453305016488	-97.3879404658929	-68.6603433880473	30.4475622523947	18.2924598130411	-8.52254249227303	65.6203704419845	-54.5216853979096	19.9172162668642	9.64431073253388	-100.991269608928	-26.5087499730087	-151.304559647543	-76.7970685550346	-132.581271425323	-3.16671872618542	-42.4600696922964	-142.527417667885	-35.1786724845567	-50.4897769924032	-47.4991707320028	-146.9132933646	-157.527568338841	93.3910224650898	-0.684198983814213	-76.3629996699199	-64.4907028893126	83.7881206771444	6.34460125767362	94.6839077808042	-5.56355635303134	-6.42677219895268	-34.6462406243014	59.0173693539159	6.96585564343786	-36.8178070634248	-44.3968605388144	-40.6782013892343	-91.9321729843854	59.8729717776337	35.8493418233138	-140.675932941489	32.7210344519176	-45.998679717292	-38.3188675373292	59.9181826484527	-34.9180810114594	-78.454008232671	74.436229278914	-15.8965990250657	-5.99823559123058	-84.6017882698068	-46.8429540338914	-54.4137773707751	-54.4019678953393	-99.711302271848	-29.0299302310683	110.033000980349	-86.9823260801978	-22.7574869017413	-142.973182811625	-41.000624737546	10.5408429178009	-31.9343562057875	-67.4720837782609	-25.5939993213958	70.3707356590708	13.5468431065267	7.71430993484751	91.6891298260443	96.2595901443103	-11.9393785156227	-37.8519108746796	42.065611231247	-116.878784229065	86.3119030415208	-118.764169247978	-8.05837280213575	-80.1718693484755	30.2430936350012	64.9295996631009	25.4302422675682	-43.2505797973123	-32.1693625942744	13.1555266646767	10.1454462008494	-120.079914660299	-16.7538702732593	-99.4985164322293	-45.7824516362299	8.89245656756748	-88.1071769031123	-75.5206985906176	-94.3524211374965	-55.4514346660482	-11.5315477296338	-116.537944635117	20.6512665736388	-67.1918474760589	-36.6875622157318	70.6886801255021	26.3305637885716	-2.46756143699633	74.7863257267862	40.3567521014758	-38.3777337169977	3.59915473643707	5.95938607221183	-39.0576666348571	-44.6565923536918	26.1299332447022	-85.884470469857	-98.1613878114275	20.1943507851955	-83.7216503350504	-37.5314145604781	-28.3384777632991	-140.518961496074	-27.5059494636316	-70.4643446426599	-23.0740720190378	-11.0940523376315	0.21479113544865	-9.62981670443901	-74.9494241899819	-29.8267187813851	-30.8228440593808	-79.1770726908412	-50.496476669219	65.5390399977908	-94.149218175522	63.2886871116676	40.0626954943089	-82.9735910752581	-11.3342421483592	-152.512846685154	7.74312149932075	-77.5813854708033	116.932131963138	-36.8261692148567	-25.990191977924	19.5665480385762	-101.057101272164	-110.532011256884	-148.322375962239	-12.2070708202752	-88.8402497258149	45.2843540979225	-192.511300051782	-58.7888225835243	-75.9837595574987	-30.9965507197981	-35.3642120122059	-40.4171346174962	-53.7071859093777	-49.9960619894201	-13.2171514777223	-24.8748161050991	-101.482136475397	-7.10721542632109	-49.1999548745295	-184.645270477224	160.035622318581	-35.7446796675332	6.44772545646424	-79.2296316907127	28.2614021667447	-86.4013471942092	-3.19692185592351	7.89896972081965	46.1837121085512	14.6516817292506	-28.5443732436893	22.3549491245878	-16.7325929245706	85.9790277592872	-78.2502901320879	50.1786186844483	0.0755214903319938	-94.7924920225255	-89.3880257627692	-63.1531325067447	-117.112389894328	24.6279965842391	-63.1594488110979	-52.3505074138072	64.6719571304734	-31.414531047885	-168.816206661541	-146.397465940318	69.1548732783655	-173.022085519897	54.7543073675236	-151.556918207435	-63.3334322171251	-5.55976904497311	9.6306760274224	21.1735714964911	-140.214069082284	-67.0430921954547	-27.2169622814747	-125.930340281285	-99.596315517614	-3.6588971911209	-18.6744557507384	-66.5173417161382	-141.335915616943	-84.133993753169	74.1805729167191	-65.2191643036094	-61.3419976641251	40.1791045492612	61.7507108579905	-131.657040741061	-82.2900267476218	63.7309889300282	64.4724551331763	-34.5463504824475	-85.7571562867985	-5.64707202092814	-38.8622664901561	-29.2243015792292	-224.176791053197	13.0806044510142	-51.0373989052955	-87.2253592117014	25.8762191576136	-91.2549993517841	86.9987560201805	-51.4734037156579	-48.9419914007415	-14.1974149058118	15.7352420228485	11.0059223246883	-55.6907244315846	-87.699376085516	102.769658476737	74.2559640992044	-68.2166174813881	-17.5381879494072	-139.418311062645	-27.0339421253257	-38.5308335720571	-61.2500830129434	-47.1059072059893	36.9303784299137	63.7557113082198	-107.848909955209	28.9616590679946	76.2578642796416	-42.8322709242675	17.196982903555	-97.713479571773	10.0665678610741	27.3249618394266	-86.4275875945149	-46.1836528072247	-54.2561110365173	86.7602997730916	-100.062659292579	55.5073616683237	-158.049030091728	-70.9183838335947	-62.348274011659	-7.27293519037062	-38.6004862869199	-1.44745588667854	83.2263679433861	63.627352120548	-85.6390713104938	-95.7763558714794	-96.9997088060593	-3.16524437933981	-33.5586582048076	-53.7425338820059	-102.718338073809	-152.150208767651	4.18036161688781	-102.504031177238	-52.9441265123007	-27.5320888065226	-99.9740475062181	14.0539851437151	38.044303821207	46.6777099401822	-117.389834401599	-56.661942998835	-134.319235633613	-95.349886441551	-23.9795718930833	39.2372695669976	-86.9127238840217	-70.7452606060685	-129.04068638213	-69.559195631404	51.4371365531252	-81.6254979031638	-47.5632325133481	41.5238290834907	5.97836546058591	42.5791356059744	-62.9228878488261	-19.0044935551339	-117.658396036031	22.8245122491353	87.9579226235558	13.5363442157176	61.7169017179106	1.48463026782656	-8.22423246308949	-160.531222316344	-50.2268875189073	-221.615212673814	-29.367122907422	-54.1485214092636	24.7112068388352	-159.698378705078	-156.419287461313	2.74074301569397	15.1375784271831	15.4566285686726	-231.36291056137	-14.1173965736845	39.4882708187945	8.01195963926341	49.2762535975049	-104.281160094286	101.458561051214	-51.1918408408139	-67.8762483503001	-44.2517234479888	-166.653057214717	41.5597188815034	-57.125563780073	1.5998391735834	-8.25554254186443	-93.585916437416	5.34411871886687	26.9364514263455	-63.8261227657887	21.6460287072812	77.3329088046655	7.03756895281845	49.9530951300301	-43.8444548109394	-86.7721802059481	-79.2112847398381	48.0569382899571	24.0223694439201	-157.276545756329	-87.2926527822058	-28.5656112125662	98.4350545737022	23.3212602414678	-74.3518626588909	-0.686712492333641	4.82903878323725	-20.0999590255221	-32.2366881408099	5.8883087888521	-107.432783291071	-55.212092580884	-119.951162441967	-62.04105543002	2.01183146209212	-22.2555168677364	14.7414352688224	-128.279322983182	-109.202834234719	-94.2040928845825	-13.6323966326449	-12.8948525184974	86.2478339031577	33.9114963206645	-16.4293086447706	-83.3775675262066	107.619525634115	-68.4124520308378	-30.8317878628047	-101.507563393948	-17.6160669808376	7.81602607343825	-221.51312360138	-97.6665589692263	33.5196642332867	-86.3545350194559	-36.0612429605559	31.7436575129533	102.650310392973	-120.610736605664	-122.27794109661	66.4459319707437	-12.6025833153569	-52.677162359863	-75.7718014067498	70.4070588413126	19.184280806467	7.55842084617939	-62.8312573002729	3.7255731898033	-59.6274940205888	34.1552314779707	40.042321505832	-75.332968249787	4.89228836348934	-150.590747747839	11.6688343974776	-78.2061971224422	-23.8882536346507	29.4323375191177	-139.953321704225	-163.282990724732	-59.4606251463117	-74.4253458368001	-7.05953976472756	8.17738106684681	-47.523356907692	-21.1430069337439	-20.2680257611744	-127.319275891111	-98.60525434865	17.7723048362013	-167.071196742744	-50.0385425161742	-17.8931443905243	-139.04687302716	-57.8221539938556	-15.2794221263434	-81.8392789957697	-111.38337979504	22.9609291687367	-62.2465063539032	70.3494771131783	-55.6375464543112	-132.446438274158	-55.8775562546635	-12.1611414220373	-22.0971068868082	-40.9576425055582	-82.9195165945517	-10.1535914051776	-218.526780928115	60.0802905792626	-17.6590946689945	38.373655094256	-67.127670670282	5.53003042665955	-67.9800930975082	-26.055208652007	19.2064670714431	-12.9393007331536	31.5457182201997	-72.1967011489957	-61.8692366974014	-38.8023441402777	-167.590949277504	-6.54428744256211	-48.2976111116202	-58.1194022767115	-58.5783656931342	-41.1143727498737	-104.002831276379	-22.8424533046292	6.15678586080412	-37.5954728000651	-1.88630047605966	-47.8614336545818	5.60627797906693	-29.6336371673342	-66.9005100340004	23.0459887651018	-29.7584063393596	18.691981740982	-6.79167939571892	-58.2423764275528	-15.8238427454315	-154.094614076933	-65.2908384999989	-75.9795358303736	-164.460282501608	-16.9735035438553	-110.802545374915	-103.254465569405	-45.0731455586424	-170.703921383381	-82.7624715388768	-95.9907049225608	57.9832840585939	-180.083205587124	21.4742935032623	-119.876105654057	-58.3928208428276	75.0261050047591	-82.6607574413266	-63.8181627829341	-197.833256555306	-13.9451886323465	-98.5208680703129	53.1088351803088	-71.6295928398796	69.2259845988376	6.05481332020076	42.904571873539	-82.9849943534784	-15.9016509479807	108.24431468774	-87.9492079369327	-12.3083294358211	-48.4936520646771	-100.243382255474	-71.5309757171431	-91.5403591862037	-117.196268891313	-64.7968185705927	77.5939422996701	-40.2328574436065	10.3804660427528	12.0465633245212	2.40297549736431	27.1996727063747	6.71616903162612	-57.1975208318315	73.9136156277402	-129.3017026285	51.6497895927166	-49.4723431567481	-147.823277456545	-87.5859058393171	-33.9867263907092	-122.353322127338	-79.7470916011772	30.7151164477228	9.67387812979393	-46.7695589535391	14.469054597081	17.6164137064922	-185.419612545292	-170.799207460486	-54.6059066400475	44.1912670682477	-12.1235927178882	-91.8693618709218	-83.0585877066794	-102.219623440816	18.2134171907658	-51.0571963243416	-128.231437616322	-0.922817472361544	-40.697964777847	55.8221987614058	-119.767459583092	-254.779114812428	106.535991253551	-72.9751767989111	-104.894477582088	-16.5658872989113	-168.083810205066	-109.172887280257	-18.0013966771303	32.5123012402299	8.70638565315426	0.458588237178901	42.4486597223002	-133.844865595829	82.179977823935	-84.1114302188093	-28.4431108195644	-62.6796645485106	-67.5184658570829	82.3587732257577	-82.640688886192	-132.913701890909	-62.9919845512317	-126.295898958445	-59.3498220124141	-14.4046552547208	-73.7927831471931	-98.4118805145742	23.2407762622182	-57.9296824504272	-135.290518419747	-114.570760996969	-5.94103063223974	-27.9804969571501	-6.37257102129831	52.2869675193506	-135.138445040006	-121.193913161613	-177.576902591341	-32.3153435820434	-30.3118969385391	-101.249436691583	-0.100387429045327	-45.1933863105379	-138.190175320241	-25.3673469535833	61.4555079353365	43.5481744989183	-154.378461725496	-17.6232429701332	1.53816192267061	-169.062155223363	35.1685337594587	23.0954025793347	-108.775501584772	-55.2185241564488	-112.065618803972	-81.1800549478421	44.4578712066181	-119.644317848092	-49.6304192700605	0.770633288550925	95.9765018903349	-66.7510339648793	-181.781722971627	-19.0924680682173	-67.6733541300075	-12.0395852363744	14.0952493065205	-126.561222714	-13.3080873708519	35.348804015046	-91.9871246521283	-139.071320707462	-72.8820569159751	-34.6550892266097	-88.3988743592388	-53.0259571209267	-28.2154561152488	1.96506600412704	36.442935295634	-21.3606621312626	38.9176623724887	-58.9034990619556	-3.56212432091388	48.6419664754951	-52.2741659275852	-106.525663590477	-177.959335880169	-35.8615446913677	59.8587853622023	16.2543572976916	66.4787735384106	30.5755687963772	-5.03157309128005	-17.7376554093521	36.3950026983864	-37.8141064954953	-39.1401113917866	-73.2803467186906	2.15045826449284	10.679845482186	-4.37097778160216	12.4378160410475	-117.724406435661	-97.4923292929024	-28.1628107987196	-204.798162306064	-62.8578153066766	-36.8244094780433	-6.8914367241839	-44.3921427302938	-22.2582421359234	-27.4307979548054	-190.163860758073	-51.2339184319299	26.4616693283658	-10.0464496227276	30.2918998842079	31.2508539808986	-5.43738822532146	-12.9147012232896	-72.6858506799404	-79.4271512994333	-30.8818191269994	-24.7141231179901	-27.9646866531309	-121.279372125137	69.2389843385321	-29.1883925115833	-67.0872514516614	45.6761333854738	-171.670363739447	-54.7662078571145	-136.183342783557	-77.1850564591286	-67.015971546552	-59.8528081031598	-47.6033965571729	-133.678805354165	-119.237880668409	-18.486969905985	47.3875966826431	-65.8261847834142	-69.9311140213663	-25.4404777479436	-125.191077584355	100.045877765891	-19.3536104912555	-75.1706396948946	29.3701332036195	10.0211602047632	36.7928616514711	-74.1878033350987	-48.9909730713226	-71.0834615153079	-64.7311349216594	37.5540491020836	14.0463836474885	6.68702641431878	5.77031469816427	-65.8128674309403	1.54480268990108	-47.7913881491572	-0.369401243822153	-23.5282914738066	-176.218731466411	-158.99441091413	-141.967840006072	-59.5742489962911	-2.36945005481027	191.050058473312	-35.2347852018651	3.38032122735831	-65.6288101274354	53.2263565336782	62.1749465531673	-90.6850690392453	-228.10660376291	-173.329042843703	-18.2605412371773	-31.4695581134688	1.75194833793398	21.0095205635979	-31.8443464976217	-93.6289301585563	-56.1161470626378	12.6768646188453	-132.579221249384	51.4572665724862	-2.3340584002317	-23.3016429412947	-76.9030269300031	-39.5734777709	-2.91612469880329	72.3951201808092	-50.1162992062382	-42.1568270467259	13.6877648344035	-19.8004914885316	-110.386940692802	67.1504938465787	-1.00272179389674	-226.408974230803	-112.360441902603	45.6389802332232	32.4610941990734	15.9113804574481	102.194559709453	65.0855748483699	60.2504897454729	13.0437897420184	-116.900763316694	-24.9713683311812	-58.5682001496604	-17.9579632786373	19.8916791529801	-28.4214386793568	-19.1374291203008	-64.94913872087	11.7212834621571	-20.4171446042858	64.7604447678466	37.0621395054599	28.6796455202042	-20.8061254935889	-99.9381983419563	-102.997643101808	134.08335473765	-1.92756233768409	-55.6740735055603	-80.0833964451779	-149.221087815133	29.7075206311044	-22.1385325039713	26.4646652457637	12.792167972018	-161.193649705795	-96.3287905472279	-58.2947094740023	26.393277679921	23.7266145574852	8.37292744495028	-123.41484058174	-18.8162942722016	-132.153090529531	-218.994218718982	17.7587145667388	-44.685303621129	-57.4276672270739	-111.927250204525	12.9758632204147	-85.1505549841081	-163.558309164665	-52.9726493918254	-149.199538563294	-105.093271990825	-55.3174337593505	36.4312004576593	92.601465992193	-163.149021820788	56.4423634334066	-137.047057786751	20.6926401580362	-3.78218946834068	-80.3364940827832	-81.2871535619429	-130.082718206889	-73.189191715556	48.7583737428673	-43.1838363963271	110.658468434561	48.3110309070478	-116.527108308213	-6.297251708256	-150.051267622436	37.8028646032164	-14.9750946161504	-64.0657733258142	-33.1086576480644	-32.9442147050307	45.2754945767963	-23.0478229877344	-92.2115831385184	57.6145794153738	-56.4995687610358	-0.621542981530297	80.1178767671095	4.98504160899677	-145.346163301298	3.68839389109951	-183.820800436448	-13.742109552539	-188.709104170411	-51.9553163467642	26.5397027306369	-113.059123406274	-97.6925239045827	-9.17752555107927	-83.7783238872348	-109.649879247674	-0.919943422812821	36.8726740735501	-73.3242427294672	-111.529781740822	-42.2787546788743	48.9470495650166	42.155576783946	-27.9302983889791	-106.153952878102	-9.30725041770336	65.5994873912557	89.5844588642473	-29.0672308840207	-82.2453340502495	-12.4332362035702	-10.4401394427741	-53.9244110243259	72.2890343485119	-68.6908217426354	-68.928913119835	9.10861256580893	-128.699430665948	-101.713082111876	-82.6143878087621	-107.49593031319	4.21632756643942	16.4495609170415	-63.1925551783565	-102.53547685078	-128.776628515412	-33.8810132588366	-118.978792750169	-116.445974882929	-120.882943343388	-102.720941974386	-162.01466505887	-23.1227538524364	85.5223221963905	-36.3540204655674
300.6	-138.883506357834	-64.4717931092837	27.7189603610724	-130.378968708839	-33.9913489914334	160.588042747131	17.8956133482164	4.81044478164461	-36.8558551916683	-129.282517370161	39.5753909629133	14.5090860876586	-67.2316162214445	29.4890303476154	14.7858240335704	147.325870745041	161.676352058221	-61.5004305299298	-64.1145618127861	3.48659846904502	61.2823656448735	162.832280429892	27.0764512379943	-119.70912406989	27.481779147419	39.8157925266281	153.152170360543	-52.3922735419862	60.4933474221999	-143.560789798528	43.5547071051762	-59.2742054301898	-181.593870789668	-31.6779623200424	56.3086285936014	61.060087833269	44.5499762600298	213.240940060847	57.9586182687665	10.2175182302769	-130.643356381132	-2.51581091336561	-61.5921222558468	4.00149306496201	-61.7468764814864	-91.8173683149686	-14.2410090383654	-4.02651443511809	41.677490253624	-66.2961792912328	4.43701954184553	18.1061136537364	154.749239240869	61.5823927494412	29.2002338478709	-90.7405592507536	30.9557561376148	64.3607595445246	-100.998445871725	-32.0224587098407	23.70539837948	-24.7255307384314	46.658371284759	-119.172156199069	-26.2387183406332	46.1995091858918	-27.5354600057075	1.84439918493786	-78.0425498989281	-83.6310518646543	-38.345857974247	-57.6035761731729	36.098010317304	-2.18027078660941	37.7531092975306	26.5115294332415	-35.0341221817246	42.6499790452532	48.8949031122183	-70.702827569843	-199.287995647554	-60.2060266851802	23.6469201612739	-94.4449372706662	-127.26557413755	-138.70423513709	6.22524046083265	-130.338901406931	34.9751108940532	-18.6937294202182	-25.9816137847271	-42.2394721643068	-71.8172140192588	-4.36426062273301	-45.1627378772746	-20.682244714279	-99.5927074996334	9.75968919668492	-13.0606807437423	27.3819667112666	-192.24231928032	-202.893883761958	-12.5325431726725	-20.7937049180501	55.1767706328491	-100.636664824383	-51.4789598917663	-36.639042390374	-106.656502042859	-83.3188826709744	-55.6314840574532	60.0154838371838	-57.2648941490763	-2.96632585501743	-37.2167146029635	38.8112060674634	-55.6271125628055	-56.1118197702203	-22.8837032669996	7.54137280073405	-153.276429371639	65.3531442446111	-150.348593857773	-9.54457179508211	-26.6587726966121	-39.8536569778181	37.6673900900125	-71.0357480481049	-96.6858560872299	116.697737435134	10.209928673388	10.8087228366247	-44.4812656266276	64.5466717792777	-27.03201005542	81.0730730038543	23.7208260647358	-24.4776079054299	8.294677187091	0.81206726989069	85.5650276694072	-105.280091140909	-49.4329735584629	17.2972182986781	-10.1836480614135	-79.8679625495145	44.1035553203975	11.0535903490832	-116.161364064602	-30.3838898149901	-116.185306751372	59.2298542957479	-163.343322380148	-99.6598268893405	-99.9580158244163	18.2203260392064	-102.922123241458	-135.298579993658	-46.8296125760055	-87.4218533923454	-14.3084422456337	-88.5352862363642	31.1785105017975	51.8733962380605	65.7685861649837	-58.173660843192	-10.9524174584376	5.38070159810047	38.4079174151602	-31.4245760175319	-166.373410715306	-96.8479403794632	-74.2905144865767	-67.7387970914428	-92.5541857709389	-107.056414967102	7.17122503968085	-89.8987075570578	2.48867944384415	-104.96178844799	40.5536486640748	-101.904246350014	-48.8688982253345	-9.11080300061087	-48.3605855137845	33.3207631843369	-51.8437365830057	17.9135055707869	11.0123015739451	-158.450922109568	-120.659552759849	13.4563243361094	2.1662677747297	-72.3941324334206	-88.4069618261433	-50.8104612076386	45.2083830309841	42.7251214094812	49.8683952809122	-37.8099612411308	41.9007282939851	-5.91771279921295	-160.94496217559	95.6709462835513	-5.6239499328309	-22.4072558863031	143.472137489976	-35.5191561465163	44.9714419979103	-41.1630317651999	-7.89413172047136	-73.968032221999	-10.8582500229284	98.1513770104948	-10.462657047447	-25.4225489803832	19.804537117783	-70.6502066188673	-32.2894002575833	-12.2572874442234	-33.6010435571676	-92.8838762342612	-114.438872737596	129.601111147407	65.8749815060236	-80.6477332895997	-76.7979376313529	14.0154444681972	185.932425347578	-1.36848944934604	102.650581775843	-92.250094619384	147.013916592646	-34.4159891430072	-19.1477724063712	-35.9512215791608	37.3785288711462	-15.4311240796395	-7.55046249926215	39.3942625565039	198.460339385348	146.924330870651	31.0609609742962	16.2873872332291	-70.2914961397445	-28.8168826400566	85.4433922773255	60.4296057882328	-20.1953372889445	-137.923181232812	-18.8172392733227	-148.776980603772	12.2690510948522	64.2198525774459	-51.4359426088265	74.9383856464308	-6.46426252715753	-176.474179137179	-71.3956172622509	-11.0915522825283	-113.964259224253	-148.782341501788	-179.739782923075	34.1558961516415	24.3189804334564	22.374482731159	-107.00762700709	39.9472265980181	40.820924839813	-98.8081356625287	-175.999178949715	-121.734265438256	-133.009860352673	-93.2049377121995	52.0974431711757	-58.4828887001987	-82.7753405062226	48.6385168369515	105.157693170821	56.7331296086496	-74.1288447690956	28.270038755926	-27.5610735379516	25.4882286855188	2.4252003483715	-58.6101884093209	-65.7602812774569	-59.3090052342568	-26.5116242760178	88.0725495904596	-91.7971677068251	20.0236542426112	-46.0830566109316	71.2682237375539	-36.5495483344165	-16.3546791580528	182.282415802616	-53.9728643630225	8.23774669925217	120.94616057229	38.3779430335843	19.2037821568255	16.7264113127034	68.5810739100707	72.0545573191102	-179.737630689242	16.6284037893522	-61.4306018533701	-174.346833678629	-14.9174354558154	-31.7058431038705	41.3484035601092	28.4960134634897	-121.928044228968	-41.3975199334761	-75.2155390894162	-42.9073774972046	-83.8813665917861	-0.502995433023671	-102.49011314992	-228.124277902676	61.2890325785982	13.6019933072582	-7.8898950268084	23.9834192361265	-27.4587897344284	-58.2570627806787	125.82971628924	55.000320921969	-15.0182944373821	202.43584105926	-31.4003037786456	35.8073792098671	27.2888148523003	-171.077221213574	-43.5810291483017	-78.5760062068229	-111.88571974141	-53.8550441929897	24.9114834316331	-120.218531831222	-115.34324305791	14.0017310502246	-175.931817845309	2.53293444816904	28.9300490985929	-38.2823377247423	-67.6907845140342	-87.9789421379293	-97.1232552575974	-32.1991206672664	-119.291493097194	34.812494694775	-27.7734043958048	-46.1170188612334	-111.983941552347	61.2476399446251	48.5277370614479	-22.3058987813437	151.571189797145	-25.6553729198654	-33.9997895955861	-8.35056179837773	-129.942606412327	35.2211663629098	-5.62162022990344	11.7822706065637	-35.0532734363536	-120.768202132474	-25.0553819090926	-49.6278879993059	-97.8507714306741	22.4916031698884	-51.4752746616435	35.0761719770887	4.94097295154393	-70.3588209392607	42.6779146833084	-79.1763336198097	100.605236264256	-55.4095520528022	12.1765682183736	-97.9211289527183	68.4792958404171	-12.3093312988066	91.6841213048979	14.6160902543425	35.3579072518294	-21.1677978863992	-0.767897743686149	-91.7052182781929	51.2949225030957	-120.180115571513	-46.0657597873119	22.7087516196974	-27.8374128704041	78.8446326919773	-36.2184642514281	-36.1265574708641	-27.246798066848	-12.4466261858653	89.7130175920672	-27.9940349671087	55.177852462634	97.3591325881412	2.02717026268931	91.9730617502253	-12.0127314681868	38.2021950750051	84.9455776895237	-5.12095749222658	-43.2488685849074	42.7055073158302	43.1565993471951	-22.5243435953028	10.4579309729487	57.4630711860092	6.31924692218138	-33.3101369647387	24.0776983743656	-32.1137213670273	130.413567563558	-59.1022135306157	-144.724831249915	31.6594347233336	58.983740437587	-71.260384997388	-84.0284215654431	-73.3476083198435	-87.2385808628198	50.812329690502	-19.1165011604057	-30.1092144779132	-8.50372209046225	-30.8028709721815	-17.8885055750459	22.7314606538017	118.730480052947	-41.7836864431955	-23.6634361881144	-20.161650270173	-5.43497934269601	-53.5814872707703	-99.1170883214071	-5.75722749637123	-60.1769970379039	46.6156658117429	-30.1149610428912	-76.0834925538131	-37.1132207252259	-61.8640766469161	7.95902611130441	-97.7100837936575	65.4914798341463	63.9101882412468	87.4792483515253	-37.796526089528	118.758181346681	55.5891577262379	-38.1584960317028	47.4348762453365	66.1647758000348	66.70082331547	8.41270605523096	36.1104103425495	-73.6971860873495	-63.6799792897815	86.1823535962708	37.7249060584636	13.5880556967226	65.2253669757519	58.1606183001674	54.7142933523196	89.7595992310789	52.8461602411793	-58.7814105024108	22.3252834646519	42.7846007102522	-88.0919114726762	-7.82271037765656	-12.5582894915835	137.163982612152	-8.98911785022165	25.5575206259336	141.762609097534	-11.9653653019747	-18.3531454812642	-6.57490594751414	28.5162376701259	10.379691914089	95.4008996302368	-70.41634300411	35.5328305697381	15.0024883069623	-16.9134885408207	43.8594804525369	49.6376118725318	29.892254280797	126.643140024345	-4.46006437304493	28.7517698492179	-35.7567204791726	-33.6146142834955	-75.1384250220109	-48.4883061541977	-29.8358098721337	6.88021232731978	112.177959621358	-7.56258453163969	-43.8283736176099	-54.0347807873552	90.4903474334138	-29.7126478336198	4.96611655456945	40.7852645703827	119.479602092948	3.51534172587355	32.7554976203522	-13.7667766029853	58.5607185984825	-117.287240355676	-7.12095248286914	69.0094508109323	-179.967328712718	-91.4685047326602	-35.2973934868817	12.1673415662609	-153.47619007881	-73.985197292833	-36.6481464142578	19.4173997339911	-40.6536090096499	-57.4879605298792	-113.63815141956	-30.9718981700098	8.94140929027594	-127.696610546915	60.7404829265804	-157.379258668665	-43.1555717331164	61.2061452661203	-25.7320914286918	19.8683046581045	-80.6762792673785	57.2941704316697	-22.5169855612729	-30.6357674934442	-32.5307864089269	-14.3921242237086	-66.203380062595	-34.8806440167211	11.5534510441037	-39.5406920779803	56.4497694448435	-64.5969362557137	-42.1972383947279	21.8329668970733	-4.75701051085593	-27.1933788684339	39.5348384841095	-79.8577185466399	-68.5636931661105	116.821203139451	-90.5925473633605	-103.139607559839	17.6428341104927	6.98424419513969	-168.621212260579	-86.6049886496938	-121.099850865599	9.6964866067234	-8.41813286151023	-74.7588027977463	-37.912120895666	-78.2915098592435	58.1173126258236	-107.44305320698	-5.49292691447613	-28.2843322002508	-18.3255744395977	-103.852153557345	15.4643958481165	44.8823338690556	39.2576440356726	44.9688264114556	-122.351078494289	-19.92473994583	90.6584545426763	-25.6476899160392	-23.5063911057182	-68.4044514275932	32.803901187381	20.8211412502508	151.87177903061	-1.73007421811667	-40.0739384271491	152.819933118648	44.5800390059845	-32.043834794722	75.2031366277712	-7.59009539642204	48.8840711275358	-3.55961235319455	-120.549563094345	-70.6398536946398	13.6338038239669	-150.983686310737	32.2820507326928	210.801320802764	36.9345985885585	-185.376820982355	-43.5445282435053	-45.7531008143754	130.749585530234	39.8160294255887	-9.77141379138482	98.7349306157682	54.6891365827399	105.215462526488	22.5799615690344	-185.658340715572	-37.2221960948483	-73.2995218586742	36.1019486811829	-114.992649733903	19.2911638456407	8.92169719409003	46.9203586920646	-26.4067718562874	-70.6981191527001	134.22111549857	39.9957703154116	-110.161652523266	-54.1447227021901	-104.382868855817	76.4179481676047	-32.8644454513009	-80.413149880125	-36.0433797058995	43.0093600610257	-29.4703819405993	81.9923294775826	6.77278316062518	-23.7783043494367	43.8298457948757	-107.54047372896	10.3740121293148	-98.5265456006705	-47.7625829679451	-38.3620859078982	-8.68774535685509	-44.2604921102205	-168.680773309049	4.94001428362981	-77.1980422518466	-114.07042477657	8.75793264496372	78.7799704625246	76.3104362260106	-25.7623511801953	41.0151791625838	-53.187992688734	105.733773237436	32.8021325861505	15.3870469361511	63.6374216891666	-52.1945520518548	-51.2635668432308	-111.928047691583	122.272075096565	29.9634742624811	-12.4580576315382	-22.736229363008	-16.149991444016	-16.342609191844	-63.2696822189804	32.7406932346776	-23.6202465186391	-95.2270613322129	75.9619791411396	23.1913599067058	-9.86200033580315	-1.01952915184393	-97.4761622898352	-132.22968133425	-26.3427638752468	-34.8912168046523	24.4823933527327	-53.6187752106448	-41.3792286038886	-74.9114999839881	-19.3956810055349	48.3951818272243	-155.878343400962	-50.4571334508055	33.5183231733472	-71.7688470172614	-117.851437283151	-63.6103100599418	20.2590434899606	62.6998604457947	-52.7648761487537	8.92234053704487	-104.082602324369	-22.7979573860677	65.1609934178858	-29.413897783486	-23.0140618317414	-32.6327173153007	-83.7824902522551	-23.298022463696	-10.8272169098204	-31.2032033136363	-5.04323178439506	-52.8578487644063	-77.2406837527611	14.9663512448546	34.9259474455595	-29.207498837004	-38.5141257708068	-72.0781083977804	-124.843014810806	28.3030479010711	-81.0820456636325	20.9611728312337	-29.602801099858	-66.2154926902338	79.9274871445131	19.3389141513753	-60.0720664055532	-97.8127154318125	73.9442275160144	-119.780903879292	10.7951810715305	61.6250408737144	13.1851592946596	-104.577578413812	-13.3095569086386	-25.7849294619929	3.71786732114197	-26.2854015239384	33.0560685646213	-15.3082542745119	-15.9343010928961	137.433946744027	-169.031803332305	35.1233896287598	35.1010743723348	49.6205915343819	75.4957122914545	-74.3529818274473	35.9655289601616	-76.3081746991249	-33.6056552257139	-3.38408375807933	-6.43483528026229	39.6099739848787	49.8471773620897	9.9175964986232	-40.8499432166129	-49.7909787168036	-81.5571088093594	-69.235373360809	10.3315501118141	76.0198921889294	33.3990781613172	-63.8938408627859	-59.1929452812361	1.78489195013367	-119.813568498145	-2.77377308645123	-43.2899148716056	-97.2446855000105	57.0355092742996	156.466927703316	-17.532847881867	-30.9653086818455	83.0466996299426	36.5249215156796	125.046130567205	-106.99666222238	-148.358213967584	94.5283025079018	-105.37149597614	-37.5933535828251	-72.235841765701	-7.13728985147236	2.16919057542702	47.310315778099	31.7799903199909	7.21903730320048	45.1435781098886	28.4803443236749	-52.7002397922531	84.0773975046452	-191.716889975583	59.2029400905353	-50.6794658698574	-24.8891599462511	-98.859420902945	-90.0118332836443	74.9473221061975	-69.1794228782799	-109.007696641873	-11.6471357123953	-50.7926266340348	-119.547004720024	-78.5371791542183	-94.3069916635922	82.4388748263434	-89.4571194303356	15.1299563472616	38.6249927482683	-130.171264246928	26.461519506442	-10.9576082577369	-116.234554488845	-79.3438179230492	-37.3848727111107	-9.91837811952473	2.35401513077704	-78.7717518849742	-61.1202411209301	12.3722247918091	94.6087879945501	-55.3907790947568	-43.9205462249658	13.4279984621329	-171.923264378183	-11.7873935069408	-36.3466073772942	-56.8891848959371	-59.9092788268978	-99.9031459177331	-80.6184807237397	90.9698717121471	-109.552970322543	-75.1694548200983	-65.0562292242529	-18.2480495659358	45.5791632295369	183.137857779136	80.5935944280691	-61.5852882782857	74.2179723325868	-4.47068234364383	-30.0828852196702	-144.262814533948	-53.9380457494785	-88.95853860453	145.323761846456	-127.031216454759	-54.5866718635006	-102.905809718127	-58.219083720458	6.37353034777448	60.5323704665141	-9.37237019692213	71.1789853566318	2.92062733081855	-55.3670517027313	-99.1632193075136	-54.377052813737	20.4639889067121	-35.9413490361327	-60.3796787581912	-61.4292978720617	-48.6111335580366	101.878654480102	-1.16859011257009	21.1040190385809	-16.8126018853613	-111.242635296157	-52.6894535038379	-141.427764014882	139.775796898479	53.5117792996396	82.4206848009503	-23.505672091421	-167.96985985785	-77.9707979901568	49.5519751864539	-9.77757471773759	-32.2264885936245	43.2383207810094	-44.152731603829	-17.4034672747139	68.2038121241866	134.486119093386	-50.8548078579594	-17.1470716013889	-35.4736596255884	88.4082570412337	-15.3698365577281	-124.398503890067	7.89834336635954	-115.400877098991	-111.552824662582	-161.070952307244	-41.6586654047142	-33.4215882840519	-69.738638738444	1.60606327825849	-37.5227644978381	133.942006468962	-88.0355052546824	-72.7840478718641	97.2073882669581	61.2055633473078	-109.659331886611	-58.4522547208308	155.03754345348	-73.0787371967109	-132.370051605267	-2.44308889090189	-45.7645155116527	91.9726174605396	87.3022705622204	-41.4156579127432	22.230920804494	26.0105912372956	102.702152899786	40.3798724353949	33.3326709291283	-63.0316045219354	11.6093124152361	1.61450567667134	-144.922181000018	138.492603868639	-59.057691438879	-45.6056449661613	50.2860841493539	-68.4798753598498	41.221724882791	43.6817232185903	-9.4184090100714	41.0749540184418	117.951045715076	114.069680994679	34.162608781634	-35.3074145578126	-53.9349150110547	-30.0260483988263	-65.1569564329925	108.776762789472	-156.377776294552	-44.238168229478	36.5710705308421	-27.9625864921474	-80.3310996746161	-98.5065227284425	-129.848878717587	109.476628200862	-122.67255914266	-80.7768820669902	14.7447048569093	-167.693966856123	20.838044056092	-34.5986401271293	4.55036363141721	49.5282957985577	90.4510496845307	-31.8654291152202	63.1037769933597	43.6178335636401	-100.900323557361	50.7470571146462	-14.7047989178401	-256.289478370167	-4.50355867540009	-25.1350138071975	-60.6854714773126	-106.743987296966	2.95576104258339	34.4862010434483	-2.73813516825692	-109.687937787815	22.4321490217726	84.4978250946903	-78.5214871629291	10.6637500550205	14.4093470483893	-128.292086604336	-77.0990001157386	-51.2665442179729	25.8025348987559	-106.394133050672	85.0383830145608	-142.562998730895	-200.973143146577	-28.66172549214	54.743595449748	-59.8597426378961	10.396187989074	-62.6637430553607	-141.392560741535	-27.6053894461389	-65.3570332388624	-47.0207064654605	-101.310046319826	-15.9936346605041	-0.496362529730732	81.4600050112397	78.9882563363278	80.4950174388435	11.2769710744079	10.8835407312956	-70.6736699449582	23.0618810769607	33.6460786112531	1.4159915686638	19.2164744288173	227.050876694196	-21.3339863190483	85.1411984783497	99.4744984725392	-62.2653410162733	85.0576726386545	-51.3937022492908	-54.3056015158895	88.7439380854139	195.953889902703	-114.311100037695	16.8591057168547	-69.1672533620542	-3.82408454788504	-78.0673260974652	-91.8684544687128	-22.9770308008003	106.343465678681	25.3492334981925	-63.4759219655219	-26.8709613563807	-7.26820115373516	-56.93293183849	-23.5153042070908	-49.0817800197674	126.730939636335	-116.457753669675	-57.6963834858061	128.764001887925	-99.0546544639656	53.433012655914	82.8007061255516	-88.1183798407218	10.5845759200586	-56.8087557508732	-57.3689346078122	17.3458285561758	108.099941066902	-105.994707337685	26.9614089092371	73.4444714268467	-26.1003276233699	-11.0631319544551	-83.3227925671777	-6.61139465283316	-41.0144572419882	-37.612755156429	-83.2612803457829	130.156114179222	-62.4036986969026	-19.4411193839378	-7.12663404854334	-64.8621764759889	-2.69879752596046	-25.0892979428462	-156.694882906996	10.4584298901237	17.0451212634403	39.6493639067194	47.7427392171734	57.719959686791	-25.2523625138908	95.8385750660159	5.23633000494135	-41.0686997870509	114.143467838393	65.5107110822967	37.0885324890265	-72.1958122760816	-6.53545280058972	-69.0366000159661	-36.8708187438797	5.42404487135673	-23.6478213622049	83.1637634736285	93.1451797563799	63.5847149217728	120.703210462465	38.1911980541232	-16.5736515568774	-16.4421832082758	59.1041091938137	102.84367659653	46.6750631247158	1.45901010554223	35.0430176257421	2.61796662410154	26.1573313862332	-69.2576947002715	-138.648355490123	-6.95005306507539	9.20391486434789	-139.79438896085	114.49555353162	-25.2071224216968	98.4718664946397	84.8161168754731	-126.552264690099	-86.4615470500771	46.8730141100277	-3.62617851182301	-141.21931794066	69.9298706020044	23.7423055215744	14.9423694651349	110.677370624154	-19.4878503245925	-138.469087591079	59.7119637056644	-92.0681103232503	-18.5931880313896	-34.5854459031234	163.96718230549	-74.4736194252629	-106.828184173551	12.2046447805341	191.9825187758	17.7307418433725	-8.18564331660468	40.5444829559069	-87.8809632956301	-74.7120342849015	43.4677771098279	22.6480124997656	-24.4814845649843	60.3834925777217	-105.094126353109	-127.76696756204	81.4683333923805	-36.2653312603663	74.20687425429	-123.113745881225	-91.4901669612096	-55.2550865121095	-21.8250913317362	0.946483791902097	-144.758307282759	-63.1670256816303	-112.850303871247	-69.3968125158269	8.04366476301709	-27.514228359967	36.1624811373673	-89.4710791186048	-160.140668083861	-29.2338098060501	-74.1630096211059	-56.1985469170811	-75.0287603396641	-20.7860071868273	-60.5539863936766	38.9370982233045	7.92730141769357	-47.1752408073554	97.1268550363211	-21.9591800892116	-25.2898119548854	-157.299685920245	-13.1280377593885	-59.29924414718	10.8687520868572	-66.4339882963809	-8.96448278916682	-27.8785320537467	-57.9438917173327	-28.4679746421416	105.495644241284	72.7747230886772	-55.8441419328243	-132.13634896467	-30.7256180217115	-17.9233460195441	87.9509687857839	-101.610724931511	-29.5999806171953	15.5706644855272	-168.693589990169	4.71424014341494	-49.2651759379011	-85.7108044365095	-60.8418401801201	-100.668464162134	-39.1887216426032	-62.8038089001946	27.4988068759893	9.38230708375318	86.6467802421038	17.2002179743314	25.5071298545911	46.6320613362332	59.9646538453532	26.132668144366	-56.8301737635265	-51.5362712241492	-68.3850224201955	22.5444716718223	78.4184143814864	-67.0584427220111	41.7408805245628	73.9085789257806	-85.0196223778526	-79.7449089053919	-30.1571036667125	-13.5371400236932	-50.3068256641784	-125.545362254925	20.8470267123666	-88.9769365676505	-64.8897345845204	50.3580224049966	9.42224617463512	52.537749634422	-264.078296908665	-99.3231673606103	44.3750260486497	110.403561048376	75.7511703607589	172.214344996147	-128.189724608233	-5.48527260506296	-1.25228808534109	0.947161432109965	10.3290299866147	-84.097285184147	-56.1696198346181	-52.5483961945548	-118.169007248217	-86.8038691149482	-79.6029695866539	16.2429225436798	-26.7684759516281	-32.8727157032772	-59.0079407288731	0.635473866887764	92.3058029985343	-171.816523757152	-103.33995983734	-50.6317566914322	-95.9303623884089	-84.8384119502427	-3.77985901839395	60.4395613729814	-57.7678698212442	-15.0122962660879	-89.7854523454645	83.6465106437018	112.76423340558	-76.0567235414411	75.9961828259594	-55.1500164964543	-13.1080374918547	-87.0445172091003	51.116388098966	-87.5258740611666	60.0971166732008	-111.067188708882	99.5986882737127	-87.6472576068335	-157.870167422823	-112.886809338322	20.4359352294288	-64.19922887873	10.3547572759915	8.37786459689357	-7.35038949529041	6.09440305569194	-12.9665117674326	66.4054807560512	17.024139709937	25.7954155379068	-138.702989545087	-95.6011332233072	6.20797994878376	54.3878636193477	-139.929143159055	-39.7218301292271	-77.3335601400969	48.3258017825708	-22.493672523942	66.7371487988923	-117.764093940267	-83.7699530981232	6.43556660559648	-27.2918591491463	5.81076537253489	65.0908758296407	-7.66572066308731	-25.7662687135988	120.778496518816	18.6562036657426	89.4287319903168	2.73661295556417	-17.7886484297437	-30.8119099900822	-45.743743670096	-148.265557697411	-15.9649802616124	4.76746713197667	-33.5308271859667	-11.014803545168	-72.7305548097302	-72.4636470255986	-68.8922073589126	-82.2608145486915	82.7898139573028	22.383042428463	57.8581817860145	16.9082574861516	-15.5477656712906	-113.498259728801	-41.836605950694	176.8514537477	-101.495390356006	-45.7423683262643	22.0291703517296	-29.6242736798764	48.1792474936275	46.8985014722846	28.0024010453606	-73.2621866616898	-46.9182964652288	-48.3426782969972	-73.6536262320069	-49.8238494590812	-15.4112154514224	-45.8519230734192	47.7159473666877	54.1290978628047	-2.81428520500697	36.506182081147	36.477869680628	40.4512440132228	24.7474314915812	-91.9302820083867	134.017803108324	-58.3895093536903	-141.772304313367	64.9280461098375	14.4198807300099	40.7955558170071	-0.490365098774419	-14.3079494181766	-4.95587498141424	-91.8507475925362	26.6766104299754	-2.05670631269709	-37.88018038035	-117.641624502776	105.514883093229	-103.658877465663	-30.5701742232065	-9.69813955836116	28.9787022576191	23.0761230802769	-57.025200920941	-14.4968253274775	8.27972658137639	-9.44132698238104	57.2207146808735	12.4521039940917	-57.7032014820321	46.7840141221046	-111.438657966699	157.440878415574	-12.8113470090376	-26.3810844068793	3.06650630077695	41.0892318464511	-40.1841144462059	-109.020592269273	-29.005961377803	-11.2977181519892	-3.18772669964312	2.45428281551528	-72.0876199129011	-51.4280996714028	36.6690006420347	-49.9874916334386	47.6980221542472	-38.2700247564933	-79.5550349483658	-50.6013468712254	-25.1043881986873	61.5703689931006	-123.572544514909	47.3631332677865	-36.7491638086631	-180.38662418103	28.4343339581596	84.6621461765558	-99.0241172064725	-47.5660301445364	-87.5596273599015	-85.9438644678091	65.8426586454458	-190.542943704913	-1.19625786943107	-43.8641674207252	11.0619903595685	-23.0657875599449	15.8368446310451	-31.5728161194452	-29.8105626770937	-45.5256347514314	-120.496402865944	-37.4523907209574	-7.07590101868573	-62.1309775675888	-6.56963845635369	123.366516125994	-78.7272615358502	-0.331986847098619	9.2593095811992	-51.4221499777544	-36.9859494570574	-47.8679266676502	-140.081068504452	-90.9940432822982	131.765810345598	-44.0170692363545	-109.107664962946	-81.3332198022049	-33.58239117295	3.18238343532266	-51.3531454282652	58.308975747735	-85.3297342719937	17.1308742479299	-84.3494721045225	-166.279200625048	-113.888296021253	10.0870477160244	-20.1551486060648	-70.0285645250999	-4.2961043124069	-3.67889238277462	-18.5970141655753	-94.2566734886695	67.3125781388128	-54.6434502683176	-4.87431044635991	79.5447723076976	-17.3313299724814	-26.3570566707515	37.83092209576	63.4302620741174	111.843419069769	93.1843602197345	87.8464774006421	-16.9063465752761	-6.16703784279548	36.8267261326571	43.2760520434933	-191.595814904776	-58.6078180659623	23.2429477924061	123.661856150814	-69.3798096931318	-21.5667919559731	53.4611369286607	-153.139554908952	-118.976954313855	11.3527499314931	-51.6360163798583	-69.4258738990347	2.80136889209416	-25.8309830025387	-55.8620922645174	5.3960391714802	-25.3946806361321	35.2743377635866	24.8246755575935	-58.5026942299609	0.0264664295486909	-230.369602731198	-43.9755519531535	93.1663755907886	-66.087561310673	2.72555880599657	63.2170502206479	-75.9649302378277	3.83408061780324	-9.93831668273265	-10.3936433600402	24.9916282139295	38.8048560262202	40.3195882905485	-34.3499281979684	73.7718608950162	-98.4728034668193	-65.0951631504888	-11.6839826575622	-3.34731321791162	-10.1972152192614	-21.1166004834001	18.0886812620712	-19.9382863066046	-100.183802904447	42.303133429435	0.196330200703756	-60.580195038009	-41.1407456900665	-194.745471214123	47.2431735369169	3.8044121898505	-114.938568649878	-79.2731503853428	-79.302053855952	-40.8209595057037	-30.8511820994322	-91.951926988302	-78.6545626250008	-76.1394252407056	-150.133860667169	42.4497341817071	-11.5661419238751	-0.850991939969504	-17.4917804778314	51.352238931398	-27.8382291268572	-54.8362033374112	180.088835751873	-47.2843951735122	91.9252210925164	89.7983933004937	23.283929620123	-17.3006789778984	-66.9954061286431	19.6565257640306	-41.9717295677062	27.8287555623075	14.9055405289814	-60.2600981110071	-22.1224807721153	21.2229680220069	-60.4011267058354	74.9696838059091	59.423309137184	-4.40583526135663	-29.2735224365903	-154.953185744635	-122.337340450623	2.48140828683609	-52.4140307048309	-114.239239721172	2.9550818882966	-63.9417737001331	-148.815085573839	-4.31432608041234	18.3001539624229	-75.3666999643474	-26.5977334659965	-54.2284092559044	-97.0917344196334	-40.9260434883754	25.0656339008262	-14.0312706486714	-39.4401222749196	-82.426024256691	165.08123870923	-94.9161044671648	-11.2568424442047	74.5518771450182	-148.219546538114	29.0137018953767	-33.2630036087268	78.0461288538565	37.9045240799583	-38.874342319345	-36.0158822811729	75.8549094749126	30.7648295721773	25.0898797264387	-19.6613696109368	2.20598346014901	-50.9553286363708	21.4250569046649	-116.314921676124	69.7265782684919	-15.5536968289626	-145.79242886961	-90.1238543222913	-14.2019227422452	-15.5711703813384	-134.214581746872	-16.6043573923278	-5.9171676855309	12.2316113053746	-19.6922376945264	-101.258177406421	-92.3095086607103	-46.9506045984101	-5.47492729799319	-14.4588797840888	-25.5866019476365	-28.4294499679997	14.0150331683817	76.9699134010128	16.3831102630429	-119.469250337822	12.6094037243231	-87.9756842023176	69.6348774046569	42.8681872404327	-54.5462965802892	56.1754845971477	-98.6639940915099	-157.853381909191	61.9768231679586	-29.3742973759582	59.4848954891202	59.6325374441071	-40.9852061968872	-139.462543715734	102.58513960151	-73.9538039121981	-2.74295730912877	53.3661590595966	-66.6090362635165	9.83711812221316	-49.7413262427515	104.570939539042	-42.6712529673621	50.5630668448038	-42.4521081886817	72.7924187925764	90.9417477062216	-55.0013485463467	-88.1699862423552	48.9761993126034	-77.9147182760803	30.2204940291697	23.041896037063	-21.8514216104991	-4.40717454039645	-41.0085012185233	-35.2225966627855	23.3103259053481	133.727159041028	-31.8117545152722	-23.4908065150224	-21.586957519845	1.58863290759223	-27.4017766917469	37.5534783488688	-62.6322394860737	64.9443735868239	-7.86262560322393	-51.5442098829695	-11.6667604714033	127.435139703841	-82.6361379014494	-31.2090369690125	-62.6094131597592	-21.1369861644354	6.1737399457129	-9.72015063538231	-1.31866102695778	-48.7937616973643	-50.3728586417812	38.5507438392735	18.1310891924051	-44.2582847753813	4.80514660179392	-92.0554109410194	-39.6704212467421	-45.3569429352979	-36.6293117318469	-69.6632140324468	-64.6768476874872	0.298601071091753	-39.9397798479515	-76.3686289360077	-17.7537297793051	-95.3667123221119	-147.835490121078	-71.5318112632692	41.5885555652285	-34.5768435777929	113.213689882522	-43.4572280556097	-5.21886141020309	-41.9587524327063	14.21807239486	40.9778325732644	-173.255978836226	54.3802184678934	-79.1571315729923	104.723115503637	3.85926534145779	-35.5005621649649	3.17537020108614	65.0427335204462	48.9377091758138	21.7507722190206	12.375807463799	-20.5776679929174	-26.0681154650445	-12.0272611225696	67.5023002529171	-70.1267386054091	-155.799898165234	-18.6254763612963	-107.464998771097	-94.2455809998521	53.0248023260833	24.2945137303002	-95.0312910150061	-84.2467592122274	-107.416190240751	18.5403483621508	30.6357488356102	-37.424686125564	8.17396421147691	41.7887699735032	-104.529837752915	-54.8142958390434	90.7158509377782	-52.4164764326679	-90.895687657494	27.0085851667774	-76.9413360425789	-193.474473833599	17.7201322636724	9.29387354022674	31.9029538455577	110.473745690326	-121.639632609084	-100.807197831486	-20.0550622056817	-46.4114474017641	62.3666934504568	-8.18327474078501	103.466218722127	-111.849273670799	24.0616029806019	144.697089714172	86.2458687832578	-43.8560063435602	-80.3922277297659	71.9833609559604	-38.0377296691764	-19.7396579278645	-2.58510080605993	17.3635227393161	-60.8032258876613	-33.3937821176432	0.779039362032677	-142.601081363088	-99.637740120937	117.906270783127	170.275677407468	-14.9316117061284	43.4849551338393	-15.5363936421236	-72.4750416527801	-12.9590727460834	-75.670608057329	-13.1409689179376	47.9500910287138	-85.8719295205061	-67.7570043654705	-76.2260647902481	7.79897525997546	-87.4916602045478	28.028776780293	-168.836410804762	-116.159742430432	5.67897332811674	-103.221002983295	46.2689453654325	-77.5346540299089	-3.21094426235618	-102.749456736514	31.5942791929085	-55.2245281706812	-18.5090566543472	-92.3677812223291	-88.6679823612902	209.985827842145	-165.8526519887	-124.821084707744	52.0753226725629	8.8327246466414	66.3074950903763	29.9494295448951	34.3656492687314	88.5501311005279	-161.828832050577	-81.3627089868437	23.9773913766207	15.6367201079081	-26.7920766400243	-58.4030864165159	-12.4427939419195	-142.885503820225	65.0583171039826	60.3467062963176	-108.23746811896	42.6827871294904	-96.6209170854459	-31.9244196572537	76.8077928105689	51.8907761234424	47.2929521943174	37.799131902607	-17.19388859188	6.70252620243662	-19.4924762136158	-77.0750246591549	-38.1328628961994	-80.4900532150638	-5.24206045030246	-66.5889141147733	-66.3606741833061	35.1158752296119	-29.3292989917823	21.0353676797833	119.085012267794	7.97902944707801	-43.0376809743011	-63.2076578804543	-49.3483067058954	-29.4374268625797	-27.350240612075	-41.9205243141298	75.9499667971752	-2.44105469629721	8.97771724488234	-98.8237598397324	41.1691397364664	-171.227189049548	-78.7847079226776	53.9910580751362	4.32988719753655	-91.4874830804725	-173.168312030944	119.449991320642	-30.1071500681363	-11.2923701804282	-182.694633432748	-123.25698839417	-83.5472431629089	-26.4416729779098	-96.4758371233053	98.6249155641913	-222.901295501119	24.1538982228669	43.579791051598	-18.1067959914415	-30.1031375803975	-147.689930571521	-59.322203993818	-105.563636644428	-58.2048079201278	8.63489350149962	-14.2786668972849	-110.400734364435	-78.0905858013276	-95.8428758335991	-184.363361288508	-105.246872523917	55.9432842240681	-26.3337068216108	29.2577079553545	-8.94607389386749	-31.0404868173225	71.1277790958973	161.354035370164	-6.70604320987991	-86.1706752484602	-37.046124160271	-35.4278551300373	53.5195059720551	-21.5418217800449	-30.2698256839205	-36.8240416133985	37.069128354102	-52.6766017784453	-101.498567024117	81.8060178957119	-169.996894483354	120.08514673855	-39.4330877032877	16.2549234819487	97.1076715522015	-26.237916011115	11.501109646838	-93.3542543212394	-20.0548550350145	-28.9346593815991	-8.0389491040346	33.6699649430784	-23.6173143132036	-5.86197557038872	-27.2100917455625	70.7482218842979	-27.0534133072742	114.715693069728	37.8508385745538	-37.0572958822296	-47.2481814128616	12.6467965569134	53.2843302585923	-14.8121806006867	13.1736745556019	36.5979268870719	136.471712640672	-11.4933561827686	14.3753756735307	-181.989462991409	-65.4171190841391	-14.2104872552871	30.5195637264419	72.4687937809905	-120.807986585693	180.153147885596	28.7324152391815	-102.190799703588	-154.023310793388	-101.2364747909	31.2561425292731	70.1847261821617	-79.951201218342	36.4880644321162	51.4007597906368	20.0089927953608	56.8485411294763	31.1247762452458	-25.4493103689174	-137.751001692343	-7.11461661533929	-131.74389076961	-46.6412660257903	4.2208803387615	-19.5400368574581	-29.3236704793947	-45.3985932586247	-16.8399771687373	-52.6435083510028	-94.2133050961604	18.2962793439094	-72.0296225627721	-46.0656759852119	-91.240097483855	-116.197352592127	-115.097964245636	3.24295980687509	13.4626772054942	-10.4376347986702	-21.7145557921697	-97.1956954385307	21.8399453538585	-24.5200869114251	7.37531842873204	-5.17748479764839	-122.185712394449	-14.2210854292916	-56.2359387024292	64.5270912225004	30.2197382030622	-4.19772862418733	-58.460654697914	-36.668001428826	59.4752623596105	52.2498090377624	14.8657827224545	-97.8562161040675	165.947786387885	-27.4546058339106	-3.09122270442799	-38.4277649678309	-29.6211675671459	-24.034296840344	-62.4948719758718	-36.3756035077388	-158.946469952705	-96.2217940043816	-69.7430117404906	-41.3192293220486	58.8469201021492	-3.95269331419365	-93.8952090669886	57.5373216558457	-13.0827562730642	9.06406762259917	-20.1333505359692	-124.926430708628	-22.4283194409649	-18.5889399186688	-6.98264734860561	-47.9543656498444	-133.32345031295	31.2237115010414	50.8348846339475	33.3971138151577	24.5875207572145	-21.0382824649005	-128.477515923291	17.7785310086385	26.2480118778292	105.726165898271	-38.1399985118848	32.1293175150618	-5.22138890578083	-63.3554206961312	36.1053348345024	-48.0036370058517	80.7963269672667	116.339214857045	-1.73876820280452	12.5326400261487	5.14467407699476	-35.9543505166432	103.679486190204	-85.8124309166997	145.805645056171	77.472291426493	17.5481883548659	-184.095296016611	-13.85902841008	30.7583281882517	-55.0432966791774	-67.740866043456	-83.7679674212487	-80.934008116664	25.9181505420495	-53.345495761012	138.281280963489	-82.6102696879685	-10.8489946496799	12.9145322700141	-64.1460709381502	-17.0512807775317	-162.108016991626	18.8804488783861	32.9148536095597	-153.486909333561	88.904178371897	-126.601798824699	61.921814138112	15.2459503004999	10.1649267608155	41.468756815199	-31.5313181259197	-68.6811434104166	-21.7940013434029	37.6273951577871	-9.24663113794213	45.4680856645707	-10.0459809474473	-36.6926877689482	-97.6053379740575	-60.8293606615939	-61.9623065552094	15.4025650201451	-100.22404640147	-42.7584434601644	79.8350322354711	-79.6870529662467	-27.4401619692239	-107.31723569528	-23.9046293491847	-148.330523325846	13.7489208369486	-37.9854362359567	-109.644728308384	-46.6560457790904	-35.2963910902542	51.9925450551779	-97.3220988909987	37.9922122293161	-88.9070614144013	-3.10235277211609	-15.306448574609	-141.287426233496	-73.1182355129436	-27.7207615938331	-44.5546941904091	-28.120774815111	-94.3698172376313	-82.8116492011663	38.298603875785	-109.91901290262	89.6925788844685	-82.560475302693	-41.4775943604079	-91.0591937568875	32.2353629804292	19.3223160318571	-114.241537434707	-70.1303570553288	-6.71855495789691	-53.759555500816	-68.122451073079	-106.203989471635	-211.945308795051	-83.1189350632487	5.23758424798359	-28.1265421905225	-150.235429771894	-21.7765404907437	-76.9315493026079	6.91714157386912	28.6149622068169	-18.685451004081	-79.7868656491788	-14.7326989846621	32.135948637455	-93.7234042813459	-66.8494228396937	-118.737469296948	-90.0530316533639	-8.99697473462152	-7.11624862132317	-33.0547586020929	-66.3218435755822	-117.338233329303	-117.256745986349	-147.849422135454	25.074893075973	-166.477395846297	-106.419945889645	-106.114200647692	-73.2717228025036	18.827802541337	-53.4582276965582	31.941412746655	-176.475342207742	-11.6531909789724	55.7612390173917	-13.7607938927453	-47.520602684951	-22.5514367836888	-81.2272796963904	-2.56610771080955	13.1268517221722	-18.8499234019072	-112.59890373249	-50.7327248210888	-108.894368033397	-13.9206376068091	-157.412031908647	-72.5058533413414	89.5102328134077	39.1698538751841	-130.226914345272	-8.69800735538297	-114.626968908712	-137.136038978559	17.4117864161204	-84.3868441066368	-151.410868138281	-64.7449344095087	-78.0340394329696	-0.899470898157915	-32.5832369609632	-19.3939334615181	-64.7609831132067	-65.8910310919598	46.6848133330582	-48.959583005707	-134.562777560547	-73.0397539723249	4.858978107182	-89.2102911001142	-64.1652650876267	40.8823685335067	-102.810646742768	210.067854215743	-30.989159689217	-41.4381343500244	-33.419714296547	-107.71601702475	-35.0827704648884	13.3284693949505	71.3586117757061	-4.73512964581982	41.8372908461024	-10.0722650096611	53.3321468309304	-59.2414019082314	-25.0294395650707	-68.5301594776184	-4.4602534879341	-25.0292016656308	51.8025807261349	-95.1343552770103	135.733600854913	54.5812146153105	37.1936238554387	32.0119056033257	2.17974994334429	-67.4828533049197	-98.9012151384513	-51.1248412578739	-52.7421120002821	-10.0485533722328	-34.8765908818705	-67.8421337701968	-115.490654984075	43.9405113330494	120.000196570457	-82.7259845944163	96.9065027647896	-5.01061362887094	24.2317856385159	-112.277729024381	-93.0089190702947	-93.6827002197598	-165.243202015853	47.8574091190073	62.2731102215789	89.6349006745584	-56.2035394101295	-29.5445706660281	-30.2121418845317	-18.9577846988925	45.3200745575984	-45.9164080939169	-113.614127445247	-46.4308883484994	16.387515287883	4.53728927430427	-58.8839910949175	-115.405231291561	-131.534591860544	-185.733737187312	24.1864313089923	6.49315623107077	6.95896453719126	-72.59495005782	-6.57586285457046	-178.643722820796	-115.792067310729	12.2220873640388	-14.2055894363924	2.90628607102849	-41.0990298538354	28.1783099714191	-3.79877362752154	-139.876699396992	81.6866269171003	-18.5180624222365	-38.5181956206493	-9.97043616786175	5.73517872530147	33.6127036425039	-140.740734821066	10.0842770183901	-44.6758009837854	-103.347201552916	-40.6314727430794	-74.3256057569695	75.8800381037622	38.2925554392643	9.08033493606194	-23.2271106833717	-3.04552866434994	-43.5816884859523	-53.1540956845147	-35.3610129661374	27.0877133520108	-104.019439047414	67.4169834674376	-154.615334444247	-90.5033970599544	-204.809962163383	-45.088456952166	-63.4903041325642	-46.644666646366	-110.037454851474	46.0597256828272	42.2280215471995	44.7153527851282	-86.1951246963015	-53.3706101560239	-61.9774115584881	-51.988405972308	1.09099580224733	-33.3456314375906	-27.8123642150342	13.4188497758619	-96.5724873719641	21.4540121813016	93.4766959496181	-53.6930911399411	22.5525162238371	-10.3837017489885	-45.592669091781	-15.2038859844359	52.428133229706	1.09156146622274	36.0203699523736	30.7150278432458	-72.0788428864926	-34.7452352765615	-112.952456929145	-1.22411149296659	26.7839598833309	141.306434694663	-51.6626337960876	-30.6696520313642	99.8735923656318	-47.367100167755	-75.6362253626131	82.0590619530699	-67.1012454305028	-104.953246006001	-44.0590204107031	-35.0987747529784	-24.0961449637136	-7.86945830680509	-107.564500191109	-12.9699418160784	-19.0760573094105	-166.762834887135	-21.8611400361459	-51.4792774845035	-54.2603652389557	58.2244932477631	-2.11651872070308	93.9663553165544	3.22770628237413	-23.9682445530254	79.3968797602353	-40.8271727182821	9.18471588577177	11.3718656416112	-20.3586915320535	-144.419696327644	11.1643295108777	74.0626575455722	-32.4431251797628	124.986570018974	10.0307532141231	-21.760248298127	110.047076453429	-60.8929817083723	-62.3853614042258	-63.1921923695486	-67.225543372607	67.2859129852752	-7.38593474028926	-40.3928900525024	-12.6269329931237	-7.75435323984152	17.215266862764	-85.2360639660787	-242.960129582863	-120.380332507707	124.992438471842	59.1937903703833	-13.0660659939506	-10.7348759712875	86.2617075148686	-0.78593135051824	-95.5463480924811	15.2002125918332	-148.110605692482	-25.3135929071162	-105.299932968881	-35.0647607166903	-14.0135647796537	-88.2659969232357	-164.661670158926	-31.9719996174929	-5.19287972645191	-78.630332774043	-60.1142310870669	-52.5358199608338	-21.3194802431169	-84.5020410797372	-46.4469456831951	16.3895039995965	-78.6168128265417	24.9186243966991	-106.472790012665	87.2033094334721	-84.6821168443332	28.1149933641841	-86.7133348567545	-27.3602269055546	-118.607534965157	-2.71974529581144	-32.5986128735935	-37.8562282888414	69.6132796417688	-142.332218350672	142.273051738445	-4.66143854354391	-101.345517434284	-61.3593480746719	-101.893656780285	-102.655592193067	47.1447493910924	33.6805976611147	-35.3156142009652	-94.1305203551761	-22.2460523161832	-32.2446524525238	-54.369183189537	-70.3271624855315	-156.296112222842	37.1936692915663	-47.3068985309865	-16.2798320620493	3.24816051783284	-115.214261571135	102.606393851945	75.3588018107388	-95.9319618780398	14.7320537523095	38.0879971968734	53.4687780447982	35.482095792383	-122.404252409523	-72.9004142520259	-78.8616790583401	53.9987865284513	-26.9964721273557	67.2129388562563	-46.1582824903975	-67.0903509477125	-19.6810090973415	-12.3505225582875	-50.0198218577149	93.9234037999788	50.4456287866146	-45.5740273862814	-81.4732262372142	-29.9315968473281	21.6536715976385	13.7045386554776	71.8004634347209	0.870693522440661	-96.7308920101931	26.0760484325685	37.9203565017934	-10.4982873351228	-63.2748351725882	15.2293166364713	125.968673924418	119.471094735313	-101.565603385465	72.5725346960859	-114.036013640902	-63.4814377346186	64.5819101102575	-9.83332003055762	-182.4509058926	-17.775607295919	-160.884796063291	-59.8319804002167	11.043573360233	-20.379593605636	69.3851951083428	-57.6368823273589	2.34399001784891	139.817940049262	-30.6939397513468	-132.062211498266	-41.7908794009436	-13.2571446424085	-33.4657449856188	-44.0159500811587	157.184378123034	-37.9281827926395	-96.6173818906234	-117.994161869428	-9.95771165301755	28.5275642765263	-96.5329598143164	46.9490389973109	-66.3293148264218	-31.6414773832199	-39.6361248686851	-22.9100891136053	42.0193165163246	23.8813822298609	-46.5252197796459	16.3156001438551	-92.0894988477086	-41.1781141170201	-23.4205611759064	-2.74252974111664	-76.5762518836375	-99.604454750463	-54.1637086537992	52.2758829011518	-141.510516739752	-83.6147286630833	-9.95250282466213	-32.5381316964756	-48.279283470461	-72.9693608990887	-3.88487848864077	-87.8583997278681	85.953347460201	-126.649321122611	-149.140173486491	10.1195531549785	-69.0314957734228	-19.4218896565476	17.2525794750953	84.1629143906371	-45.6765231962513	22.2604800977177	36.3155317477191	-48.9391130490538	112.832096988961	77.6802477615412	49.7150037394701	-46.9885417575811	-33.0803894096935	-43.7825325503477	-75.9385308843616	-50.5081048736613	6.5489063863505	53.4782499533685	-42.9859742689522	8.7400866589843	-123.493337863595	-211.33241097124	-107.140424442892	26.890054880267	-163.014774637112	72.8370543946658	136.35204591693	14.2835227066325	-9.9117756514612	-128.782647243679	2.94163000165997	-69.3050829308565	-88.8786999825536	-24.5402905143239	63.0178374218997	53.2342497563716	-16.0597783403598	-38.8512465910778	-56.3913860092897	-80.6812824257843	-131.624960568939	-7.75846373679633	-10.0878526485562	-71.0895927133666	-220.647393953396	-111.103385934513	-18.5242893416917	9.3901180785499	9.23432441773434	-88.8996957632137	-57.6574706101029	-74.8028894374919	-153.758225164011	22.8997612468962	-14.0549106767967	3.09552682349636	-17.735468638167	-17.6877973054336	67.9074418154692	59.4920016566933	107.226935686271	46.5918518763218	-118.873490157732	-1.27418819328909	51.5596879850948	-24.1908823720171	40.0071977257667	38.9225804948985	-39.9594634965031	31.5214241637206	-39.3404641762063	20.6343538828614	-72.0742847714713	10.6555730032017	-26.7784602040674	-0.536773063909777	80.8142440556292	-82.0103708301112	-78.8387963637201	-76.6763001915507	-97.1748258278576	123.95077225063	88.6543853800124	-74.6674591265177	36.9643094645648	-56.4709151158424	-143.110749348373	-71.0612308146819	-63.4356675296406	75.5799396500327	-116.244739328674	-42.2807063186362	107.972728708319	43.8794444419013	49.2735075255646	-81.2144889149437	-136.226337201661	-126.392571518255	-107.314557904261	-62.1877671380032	-32.9177793134941	-86.8833197220181	16.5005189065226	-97.5554006436789	-28.6063904318939	-109.510939401452	-122.898967234453	40.0468633793781	3.97968689751019	-79.1028788494507	3.42858032852325	-16.530933857661	-61.4254574839961	-57.0065764774371	-88.4588936844515	19.4905396796302	-57.8502894321989	-27.5303006421161	73.6080722337967	-75.7945911680326	35.2128758274605	-101.867529109911	-188.826345956709	-3.40177892833754	-85.6162002950701	3.55670034945581	82.524646346809	-53.0564293791159	-59.0980367269747	-1.36213809403944	-6.25928711529127	-42.6020851558933	50.7301815024996	8.12595773714804	-1.11685063740651	-69.2933955566886	6.55730967177306	-19.5386183519573	26.8961289630021	58.3592827503805	87.4383930006995	-19.9296618701369	-118.129336758826	9.62216230656918	89.8729699940658	-57.9748024356301	31.1383972702031	17.8218250238275	-7.09216121523002	-75.8323592423269	178.227760310618	-59.188023336887	106.493691497552	36.7388861871401	16.7661033929493	64.591639454722	-131.471249607096	-110.20307026313	-98.7298320845633	-37.5059518305945	-169.081003592609	-138.242673122706	1.76179448773053	-52.3406465299348	26.042986480917	28.4837175438588	23.5608521453678	82.5318441603783	-175.136156801004	101.284469237436	53.9686285747011	50.1719547989234	22.3958136534148	-35.7322001556869	-17.9646238558229	51.1657559634712	-95.5536804669359	-9.54576910945491	93.1277917870034	97.6592061894394	253.290148061549	59.1985264680995	-9.31576794713658	-3.19673702312923	-76.6189751522915	55.734644452637	7.71232326417567	16.4454275752931	-235.283822615967	-98.6493516604328	-37.3915000249244	-98.3692326571208	17.9700514522668	-182.934802433041	-8.08269528620644	98.9659316267548	-149.574604940314	-52.7735292529123	-199.558119452886	-33.5133142738194	-1.24653336956317	-41.648526001012	-10.5392564631223	-15.669848407938	88.9063062468572	17.286412720588	-41.3882757325055	-15.4385325922731	170.833572010968	-93.7103522554263	-13.4085992848468	44.249277625014	-39.3190078510239	-54.6573089058525	-46.2977115688723	-13.8675837651633	-97.3827191912806	-15.4723420058547	-41.6218397568587	122.880461775602	-191.094187115924	80.1103148841138	24.8716261151728	18.4776885713289	-70.3776225716772	-133.668843426238	116.200511136045	43.4878543160023	88.4565512000318	10.9040683569563	11.7297418419064	1.20790323405163	-32.163727465206	-33.7494598608761	-100.308291762382	41.5379304495644	-38.7719945036359	59.6684983445025	45.8012844025222	-96.6712260957293	-53.1085923068081	-38.4245055114604	31.0764359166624	-15.0535652112289	4.76749432567249	33.0462526366788	-66.4553498939648	97.5769521082418	-96.9378624702701	123.035142617719	-71.2706419267184	-66.5299679683055	-26.6446469249026	44.5179606270551	-122.957619880234	-0.921401761600237	44.5965269568924	18.1409008248905	-17.7627007497018	-78.1716234985349	-20.7348321217016	46.3743038058951	-11.500576841132	-80.7099154939616	11.3406456880725	-32.1888418602184	54.6028316611919	-113.813022144339	-35.0543430466191	61.2185554832051	-105.093184900426	-33.6801016471769	-69.1331314115725	76.686987635275	-82.7030399486919	-35.6292884635815	-60.2737647854691	-76.2156085274667	18.8927587984357	78.4060849450244	-24.5353312712859	-53.2832013002364	12.9875747066764	-46.7273581871923	-17.3988408453686	-48.8549359690637	-24.935121053699	-87.2118750688514	-197.675811325329	72.5206551039607	-45.5749941983154	48.5036852332686	-74.2236357376039	-46.4508614490592	18.6418316638185	-147.211013090753	-42.7398347645768	5.02755720006451	-51.2716012100858	-109.044668229588	14.2063058209535	11.388094889325	-76.2251990022266	14.8157750834752	-89.1075149960959	-27.805947113406	-111.482351068864	18.8602180884727	2.00630884289876	19.3017026298614	-82.749050594389	37.995672012937	-69.5978408927339	-66.9144669141682	-107.27473687265	29.3851064273914	-101.534905940914	-19.702328567138	18.4508764039682	55.4025376761867	-31.4400935478419	-72.8407132999704	-47.9537319116436	8.35873470638217	-17.6329768969169	-9.58005862405389	-7.70406401279115	-22.5302323116017	-84.6194489160728	100.913573020654	49.3757100816283	91.0659187313207	-37.315866634181	-159.274699015679	-66.8767902457715	-31.259928905267	-13.8659809538308	-121.498408736163	58.1808260385911	36.8448356976921	-48.8564819185308	-23.1341987381629	-67.9733827486536	-62.2982856423118	-31.1094205045283	-19.3443193333965	-38.2589985008764	-142.913762140257	-86.2347517438413	-0.623410845913327	47.6525380996172	-11.8314968950813	3.05071606685385	-92.7802731750305	-19.8944865107826	0.34377440312312	81.0633980066973	-20.0319758888329	0.919084916713473	-28.8028449725846	-17.4219142157204	-97.2017004532422	-93.970710911643	-144.524123487222	-122.31917959316	52.3163391783619	-61.4026080527483	-51.0134734671594	-8.47022366629972	-55.8891047257248	-9.97340719274507	-52.6780336972795	94.7406402559366	38.0164040078446	-68.1995242599544	4.70964194832652	-30.7455446322209	-204.781009428026	-18.1418791511176	-17.6690720713358	-114.416263720345	-0.763314969569137	-107.488539782848	-62.9787177040837	15.8840904702092	4.55301987166376	-22.079661508564	-114.654840567983	-143.385253292713	27.072692424334	-82.1346449069022	-38.1524008182687	-4.38265575103094	-106.291809613877	-3.24622646862144	-40.9463560193074	15.3132091002342	44.3851814537279	-86.0918326732533	-102.889236684459	-0.467851542779727	43.518221214639	-20.7750649600478	-101.13566632134	-129.966503876346	22.612261878362	-132.521252847128	-152.183280097317	-6.71300767292678	-0.562514320302398	-8.34355361997814	70.6504553085853	-27.8619105290712	-21.3379475076791	-35.0271132295845	-58.392588012586	-171.295198072549	-84.6403065673671	-32.4783492501824	135.924417498518	-34.8807386975553	-90.6715874176336	38.0710540508242	-38.6646412483814	-0.447310483744332	22.7998302378737	31.492222363327	52.8727688197137	-32.1555199247135	-49.0074836068827	-115.709936604779	-138.735072205044	11.603869529423	-79.9917394699889	-57.7495213362483	-164.586940615272	-13.2124798590281	-55.2735501948312	-107.474267290858	4.39645870554443	-202.55842078722	-66.5406725090224	-116.109590052087	-43.9225168942623	-99.3452020227633	-141.04254372682	30.3477472883247	-137.016217123595	-101.575108303948	-91.4108914886515	5.08991869450415	-71.0456053300952	3.18219152569372	3.3568969942171	-4.76300256570948	-70.2633357821652	-95.8166661353446	-183.68298200652	-3.17203214035248	-63.2143633935285	-93.9045050138627	-186.643817527614	-104.218596745156	-20.7140536701459	-187.199395868242	-48.7330893309148	-152.929627357605	-69.4036327664701	-86.8621596922609	-68.5324721653299	-55.8580180657726	-99.9687363531478	24.1612580177552	-3.83638250855574	-61.293618969569	-122.872051234979	-117.112063877289	-54.2707663806887	12.6638461097575	45.8512047243661	-136.12970093338	42.0863719406102	-11.2985450537574	-12.9464500356733	-44.0317913607289	-89.9202181961448	-91.1551950330287	11.2015278725178	94.1262137713759	68.0393217307065	-94.889433430606	36.2558287679849	-68.8632114618867	-137.227911228451	-148.124136805579	-2.74000149183951	-19.8592677563398	84.3494197097987	89.2887446115631	53.7615238205586	-88.2187846142641	-49.0615034935023	-72.1820295232653	-135.968385166971	-124.923897610211	104.037164104289	-43.7168326532576	68.7184541266697	-66.184630956503	-54.5541570331686	-15.1101105590669	-94.5593121109723	14.4271859508524	22.3678102547187	55.6808248732254	40.4431489492011	25.9191242242232	-62.8296994181483	-10.4707071488575	78.8466933065358	51.1680864334587	14.990856307302	-77.1002596480365	12.5612525373518	-136.584599048877	-21.342868184729	-28.4603792155914	-163.999651514648	-83.6420178966225	-79.7284620684333	51.2225057005969	12.4239784674072	-35.4033942430988	-97.7122207597711	-59.321609882209	-37.8275749104693	-180.946746149381	41.8252033577578	-19.37136281024	-2.52705545848289	-34.7306515082896	-38.1464983683709	-66.6119917939441	74.2634564206189	-202.501629942826	30.3838891728506	-85.1612463181875	-6.30080362475019	-43.9338170873889	-62.9556979273402	86.096196969207	-83.5133707977438	-25.8521884684233	100.064766748847	-32.9268653083226	-86.9878263681976	-60.558824515884	106.778671761408	-14.5799926605027	-64.2963462418263	-1.02344539790579	-34.6079756671922	9.32843904005642	-35.3893134406794	-4.63364152173278	-29.1704477359663	-37.1744630243866	-30.4633500668972	-110.778978683547	53.7593804711836	-90.4781508854348	-81.6291930249034	113.577010269333	-59.3617036040713	-107.39275709643	104.057771683388	35.758910170017	-101.411198788718	19.621751846277	-55.9545779023324	-5.94562934760938	-39.1753446134842	-107.302622992497	-75.9894175113191	-9.70932775521362	-38.5602927816217	-81.5459236206234	-25.9945482248945	32.6272227483806	133.126833942583	-21.4190616432883	2.81040691619626	-89.5126227749959	2.67982135747002	79.221966360665	0.667433938700242	-0.837816258620023	-145.009589055343	-68.3788939767928	18.9449557431994	131.094790529111	-48.2652681742659	88.0119793487095	-43.1082674912871	-2.23211327338095	-20.4809502103559	-160.667571455262	-54.6472086151418	-7.2425972529669	-59.6082975632499	-44.6116990689289	-77.9502426972834	-11.2056930319741	-36.8174457486535	-5.7071898555962	120.069290731583	-95.2121241465109	-135.319114922893	-120.702705330651	-11.7059312631985	58.3071018003135	-38.1778998664037	-16.6443462348351	-162.990312496235	32.4935861846116	70.6969742494739	-46.4512349098633	-26.5805269876709	-91.5541063544256	39.1543878506787	-123.826785659902	-56.3244131131244	116.232480859375	21.6102133266728	62.0513452808053	35.4319200756862	-41.3319126761812	-63.1434589835829	-101.028665469676	-3.99793946938348	1.05984871195051	-80.174227732454	2.15264630965748	-50.057260126433	-68.4246588591125	-103.121126301539	136.992220274563	-29.0727981856428	59.1665818974244	7.69985441768722	7.32541336792588	-71.5437012191039	23.3438161853915	-54.6022358638193	32.2736088812819	-111.110765025758	0.684927301031621	78.1719555034753	2.11433186106228	-87.5027082643973	9.50713188374618	31.0783553336141	-147.178765114415	5.65201189251559	143.311583426015	-59.6524608881768	0.937265050490396	-92.031035103439	-20.1258198419025	74.2763449711831	-44.078433930325	37.527027482917	-12.1771393335461	-59.8623168101792	-44.0748769045488	10.4570233640435	-40.0451032174199	-67.0424071781867	-85.259702219985	-99.9868161765289	-81.8300200674018	-96.1353121006175	-99.6606555653281	-72.5017890475747	-95.2131871801798	-91.5948231157287	-95.2440219870368	1.28311339900324	36.1782650681951	-2.87922569414786	-68.2962059710434	0.894039076124045	3.57717387458888	-117.006435547995	79.883766141718	173.326583567312	-42.5199092605949	-94.0621578947037	-83.3134965802208	156.101556433631	64.4522294191419	-108.192003320603	-77.8615999286893	-162.946547491224	-21.3369773806253	-53.3274560310596	11.0043433987119	107.942705342176	-114.475476687403	-86.9015902278109	12.2469676748708	-14.3205886168422	-5.90913251153188	-66.1830220354109	-30.8720630957597	132.44970703345	-10.1716920389911	-75.7945477462233	-45.5115130551214	-50.1060805827555	-99.1699532214577	-167.083677501848	-97.6967407749293	-36.0323054595144	20.6974514068138	59.0084935913143	-80.7847028932777	48.5565151424912	4.37406705080048	51.0471025418117	-44.6018475897949	-70.6379169756099	-50.5147768632229	-82.2547363905567	-34.7147467501745	42.9825890610573	37.3870022517924	-47.3888357597846	24.3927731401501	-72.2427338457044	21.0906931018734	-66.2111958196851	-63.2667576240225	-104.206931982364	-2.62726015155476	-203.702249457707	-101.763820944588	-112.046038954129	1.61921918973485	12.9420109253469	12.6752712122525	1.80568108708781	-1.44688715446193	-56.6286111449913	3.97400889363507	-68.5090187174947	-11.0019436890171	-1.72575016055316	-11.9741387131394	-126.129793007152	-160.833574294738	-126.264006407175	-84.445753668032	-112.821061430423	-48.2712097171134	-218.122023231584	-119.178252572914	97.8453281428203	-121.037662764854	-18.1782213628932	-7.01538734525661	-117.197429907475	-68.2748189406219	-35.8632363673174	-84.3767115530327	9.68211741958021	-98.1098842147057	-80.1011751440341	-9.78348018243264	-133.139792870162	4.55506521850361	-32.5597459542985	-55.9574519518817	-38.7199402237948	-20.941379836185	-3.39776489979761	-130.401316668272	107.657491000821	-45.7462896682466	-43.109619196542	-61.2076319142598	-90.706271470292	50.7406986958654	-55.5310307595015	33.8742581390979	-126.942116403219	-97.7036057280426	-39.4109722538317	-95.2418786443423	-14.3309095383167	-57.1529507560069	-86.8737934728208	13.4150244154165	-15.4119420628356	-17.1385796780862	-79.6099904113269	161.426347099972	-66.5808766796777	-100.468396207319	-78.87410194174	-42.1281868482686	60.8784694542671	-30.666721353369	-9.05885761540048	21.8774283317277	25.8393376951367	61.5201912554045	-48.3911767983202	-93.2161035511369	-94.9460760205991	5.3587443681472	-9.75591649778357	-64.0195737719234	-130.377078459818	-78.6287042964555	-85.0920777530196	16.4238133308311	-163.55502178094	-43.2606348585907	25.74221854446	-87.4113691754886	-144.97190096789	-93.1912506674187	-1.76544781691689	-35.8736575791465	-6.7752317916993	-67.2814092926567	-25.8483087539898	-78.1704030391448	-36.6898398524905	29.173664449132	-3.28218023873683	6.99446359236288	12.9216204218928	-112.279765720182	63.9438308911742	-84.1733415405413	-241.343887336771	13.5096922688178	-113.19965184335	-65.2336286985483	54.4623781283968	-173.573085948909	-24.5593206681635	5.78966958838214	-98.7995469906291	48.9527966703179	-43.2623684422712	-172.465907204679	-89.1947575283449	-7.62369963361311	-82.1945543169647	43.4219233962924	-54.8240896692107	-24.3613526743165	-32.9028114123806	-149.700886531614	-90.0498973598204	-60.0125248601348	-132.021713066546	-23.5936993776086	27.2013339270525	-111.7559260335	-13.2702535301934	42.6546181809964	-5.34620324711273	21.9437746266517	54.3806554272834	72.750700708609	26.1765672100227	90.5609703087334	-74.1623289193376	-69.5219099392659	74.4461450170144	-27.7608565562739	-26.2240941586685	-78.3429644045939	39.2100717460357	16.9942915384302	-74.4340847573765	31.6805833741178	-99.6669142207157	73.0612932574511	13.6408297913238	-9.54928904991948	-33.690320250618	-132.285167930515	-31.7140732089748	-42.077860329211	-23.1322039166909	-86.1090551061919	-17.2016088943951	-175.364066666754	-63.2991432027652	-38.1423820217969	-39.203674529458	84.74096489981	-9.59189070418438	13.0113300327358	-37.9533245947239	-160.161775800671	-78.6031113278661	14.7216442330385	-55.3731615567144	-43.5471900131065	-111.077874706943	-56.6022021600484	-45.0364844267046	82.8578161569285	-142.296346328256	-82.0628754960367	-61.2244641179578	-51.073539008922	-92.5068421559779	-64.9944656232797	-93.4843470725502	-78.9040681992378	36.4831767850201	27.1016134037177	-36.1362997417837	-120.904037099861	-16.0308350097408	-49.1183979432717	-161.204495157255	26.9409539468019	-63.9949722277004	-59.5243030282331	153.205478890107	-56.4987750825555	-84.1876866222714	92.3685275752829	29.7930578072492	-18.0759936675358	-38.4294086396518	44.0528799795898	-46.3454692383054	-75.8648628736585	-122.821150641005	111.626900562943	62.1239827675113	117.540528553834	21.6243916180265	-1.40982033891066	52.3075974430046	-99.6092718087768	-50.6054406064236	-21.6216049941106	4.35060116338855	77.6116700130033	96.2248888363376	-84.3652501456479	102.149587244994	-268.946518073712	-19.6799442627309	-67.8498413997166	-27.921769407086	47.4178673596455	37.7444788247892	-97.5968092589869	-10.4841047215899	115.266414758853	-140.454716889573	-27.2294300940816	17.9492991538443	-154.759908879214	49.3295387419537	-38.8392207936968	112.321041733868	9.54980335305288	6.35214311065704	94.3750500963044	39.7919595616729	49.3674962046377	-7.35387259722233	67.5687511670559	54.6857656837781	22.4742165012142	57.2344436133442	36.631478858079	-24.7958211867291	-58.2790210111095	25.7361901379522	-23.9113737084291	-120.052812794151	-89.0229451522663	-83.629415503088	-45.8529797572296	-1.35086175286608	1.52027734398075	-25.6536271233465	-48.0247718963147	-60.2730942554994	-155.032424105159	-42.3336946473783	-15.3205225068887	-184.99908515845	-18.2291575080592	-158.295915757331	23.996169177126	-31.89982218175	-25.9690867489494	36.5522940577609	-54.22947835925	-65.4679815656008	-13.8510643518254	-26.3126145524944	58.0563686497671	-60.5369385816493	-9.32835560659419	-83.016432369779	79.166350772951	-139.013910598803	14.3727626483965	1.14083208857232	-78.237547574827	4.51717044726206	-126.661795044978	-97.1145465054292	-124.211948265595	-54.5875261790208	32.0416695125764	5.61916524228968	3.76356088102216	27.7765334982921	-16.2326852526211	11.462416414781	-41.8365808047186	-97.083593125702	-121.384403548081	-144.568110870494	-18.6516763813111	-0.211889520504428	-19.1880646345007	170.10912488535	9.86008409865269	27.1929375050893	-72.4717806489277	-152.923689863435	122.435936907888	78.7123935764953	49.7480616357624	203.524268202882	-43.190995597144	74.9336904760075	6.0939646022648	-18.8348719721948	-30.1327148559133	-111.904686389983	1.16917902644218	18.6032767945458	-107.534893694219	-15.4676957799149	1.37775279809102	-76.7439387752249	73.9384604141035	-67.9032499060515	0.573473700580053	-237.810081937193	-0.323263127435439	-7.72527457459671	1.32602123362926	-51.8871209501688	-118.193919515038	-20.0307333249872	-122.042634357339	-68.1411300772666	-54.3532908576381	-186.379828702198	-88.1721938106128	-16.6618258568881	8.75421317103189	2.69884899007252	-7.79026306786716	-104.402477846867	-43.3322527000348	-53.3987661513416	140.472726836178	36.1678245533302	76.0145097401413	144.007439637965	-18.2789848765237	42.4005253037656	-151.388673469045	19.0762870029972	62.6883612461619	72.0524508216288	-11.932714870196	-33.7511045465366	69.9771154473706	-16.4158320923564	-89.4098078181268	-137.0092785335	-88.6479114982947	-92.1310927960485	-131.307095569067	-52.1648363601107	-68.1677457192766	6.36859069463446	-13.4974781452592	23.69841566064	8.5899509987521	-22.3733149333131	-5.80280749913481	84.0098442438305	-9.95283565839668	-57.8152486404101	-134.220972141683	-0.72095882522126	-10.1508259834372	103.931146572955	-68.3782175972037	38.3888842598848	10.0388015813974	-47.5943735072462	-113.218392538502	43.6096481676866	74.4127494578887	210.566287287387	-6.0973602153756	-85.5018810092461	-0.672872110591925	42.1981568673974	-21.2944717012164	-44.0403804727425	97.9904972163579	28.1242639517072	-172.312231013607	-136.531144812872	37.2121348086307	-27.4695404382494	52.9159732232658	96.0201907170842	14.4588543028792	-115.515011992137	-39.0471120826778	191.727069624355	-171.354946495091	103.804610327141	-74.44759378606	-128.735021593854	-113.695464986318	-48.3920920644661	-58.3654036249987	-25.2505601022858	-22.4198676378123	-18.311520257149	108.88757409421	-16.8827042058867	-8.33499545679513	34.2067609610056	-109.856811094999	7.96354542023846	-74.1940797594004	-92.0204833794021	15.4886336030952	-41.3684354119318	-42.6093507501447	2.53018229987208	-26.5696401287191	128.887677837831	-87.7665713733021	49.1313600290007	-85.5295675689039	-54.7605762698042	-108.79979462073	10.1088036650123	50.3261172074533	-18.912905627926	-65.9246190743143	-59.190330681899	-131.764162420012	-68.7523928201718	-81.5197448979205	103.323043743086	-3.814669227678	5.39609480612876	10.4031001992984	-92.4359004206206	-108.212983346665	-96.7562084799516	-70.2492958535954	77.9735952593883	121.379967485954	-36.6305887862804	27.5627519054472	-63.7318674728203	-31.8052005315358	130.032244839012	22.3954460422291	24.0034789736083	-2.98938443784823	-47.5487337944342	-30.9714774387342	-184.069011914313	47.6422435914162	72.5944470235527	-128.70850166656	68.3648615969662	-226.546987104957	-19.0755627144154	-13.2173791986821	-234.834521010106	-119.781949117324	124.398142513563	-11.0722265736013	16.0412360964203	-62.9702867447684	-3.41897850312125	9.54634916559189	-53.7454028222737	-27.1555251977793	12.8801866873325	-57.1769259324079	-148.026566708455	-50.6060270808337	-118.133124033481	13.1043775526691	52.4290652709693	115.976393660911	25.251755860887	100.122924566215	49.5848975347433	-6.40336163928464	68.1335757296531	-113.051197173669	-2.03303373481617	-14.5373800807401	-196.554332421897	84.8078012341321	151.853427324122	142.635935932926	-73.781288969994	14.801762862201	-92.8338710831167	-73.1325452969418	11.859976284382	-46.630186470108	-177.728206651475	-5.97260653112698	59.8844387811781	43.9358714903708	-133.721491010546	-129.070920200557	4.60654340911105	-46.7758988430248	-25.1735407357567	-193.107932322988	41.2613316535386	-99.2536059848391	-50.9144097401954	-61.1488688130047	-39.9903922438561	-33.2847701629476	-39.8162062227595	-176.083977254845	-92.7220450156592	-26.2983834412731	-45.2420511153589	122.660849595622	-134.525158774535	-4.50017631729861	-44.6178691265191	-62.2806226948642	-36.5197323523173	-72.2270890848044	-46.2276173256608	-0.654424389164546	-0.282579876282284	-27.0692786722166	70.9219796104044	-83.7902702046945	-88.6670594579446	-25.8726404027016	-45.0914421908462	6.67964834359634	27.1397120372872	4.28036753687252	-61.6997062669006	-56.0741306221636	87.6681738124364	-105.429069293334	-7.42918607400634	-72.8834627017162	-63.0536818388379	85.1986022438305	-50.2656328304936	48.4798636606478	-27.6051373061805	-4.44795448002083	-43.4482055059226	-97.3202584270066	53.706766637127	42.9052645012844	98.4824400429504	-140.771716615024	25.8876455474499	-110.711810782791	20.142102828187	-63.8769649437356	-61.4723417549304	26.8118754780123	-114.007693863324	5.21409502889946	159.979675664673	-72.2667120836661	26.278874131841	17.423299109253	40.582410750422	-111.835158064207	-157.685121436246	-80.3455077012484	-127.299420823098	42.8397715414434	-42.0725407919231	-36.235711550159	-39.1763865765787	33.3953297528734	78.5023974974472	105.63932349356	45.9883008182956	-36.8570273667467	-119.231758328084	34.3327079309913	-155.29092734325	-4.87275737997356	95.1932845799465	19.1960174453833	-57.6982361025127	-28.860081394006	-95.7394725880187	-9.32799531902469	27.5110629823739	-12.917767956208	35.1675402873718	-23.480425389941	66.9258568972959	36.9669049742429	-73.1211587938383	-75.3381163876566	10.0381023636946	-37.4655455517893	-150.43898208258	-59.1569846409814	-118.982525430738	163.929352313494	61.0802219347104	-15.1688617009435	21.7970905992408	13.0472749117125	14.3033546630294	-43.2968011353922	44.7116922007406	-28.6890223161159	-21.6960885008859	-21.1037992766945	17.0602714827897	-18.5608658977884	-115.723224749239	-130.646367486084	6.8205764280126	40.023776315511	-142.047446524784	76.9620905336844	42.3961890934875	-68.3297094310014	41.4721655798935	72.4551448754444	-38.2275670344499	-89.7544582985837	-113.179592913011	-1.71489910625235	53.2838186884637	-153.710681015104	-82.2427420489262	26.0277202901023	-40.2193227419875	-160.437781252148	-122.916737555771	-41.8341898910262	9.36426868790545	22.0164339242702	-108.694812956093	-89.7156993001629	-137.351349238833	2.39354677718586	-36.3189865305567	-65.6723592840171	120.616926378073	-134.420061578546	-99.9445748031524	-90.5726427704599	20.6984418373823	-61.6718216678129	60.18280342449	-34.2737880194325	1.46121645326321	-24.166639807981	-107.304972738797	-19.4380193475645	-16.4005173771318	9.1608570077824	-81.4775136829827	-3.41283459198394	-45.7111991248312	-86.7056952613771	-97.68643176607	82.9145006479717	-95.8698804241897	8.42393494595876	42.1914731852769	-217.788665293692	85.3693442425833	-88.4878263363519	-67.847141757702	106.02427159161	110.601392740521	-39.9016007005799	37.4561738718405	-17.4400280695326	-8.55022066103152	37.8399271366723	-137.67922160276	21.8624081377073	-31.3397623979208	85.7817249994742	-34.5291564704207	-48.7271046063562	53.7037511765939	-6.32236835768481	42.9831496625155	103.534537020452	-17.8780528339814	-16.1354769638249	-54.066488425666	-7.54379451829527	-29.2926106928725	37.6230602615722	-21.3090404685901	-16.8168834547886	-103.310197682267	13.7906597847941	91.4259631601444	78.1648234629497	49.7393417447202	76.3874076485351	61.9778014391322	-52.8257787306804	63.7223855975385	-105.292006963015	62.1803801010474	-107.933145664603	-125.528541670299	-42.0028416070509	-94.9460460522059	74.8599658435392	-162.886094775101	-138.364803069701	-0.856636927251316	-64.1984839179963	-90.6341143714652	-121.284056890342	-48.797654578352	-34.3745957152516	-90.5119216795844	-102.54017837106	-34.338714795017	-99.9359262479115	-90.6693199059096	-55.6004321081471	13.7941896369164	-80.6288031325719	-72.7263478042779	-181.592510906891	-22.2381004173236	14.8611385843187	-45.0924790780621	-163.08008123672	-71.4308288663719	-3.9036928140938	-115.675192615335	-123.976759598955	-72.6046707712861	-15.6862007507171	113.322268706447	-68.8088056348033	-73.4470804917594	20.6201255931019	-95.1988321533892	83.6295753883127	-25.3204743351234	-52.9417084316335	-26.5646745358226	54.8266399411679	70.2490799835161	96.3748082213883	-1.05287998177732	-132.260192411888	2.43880818673347	-14.7603710570222	-102.3060187277	-111.261436901852	19.6424325621186	8.78265785129702	-69.2199230374561	2.47149539023872	-42.1375054131991	-34.4658672502167	-115.583358197773	-63.8797640823229	-25.2365714728244	46.5524228682118	70.0985985029707	11.4635637641508	2.20407296773863	-61.4761219260279	-69.554672027012	71.0858066242356	40.3770126330444	50.5872370525187	110.7492274056	-56.6896409641879	-132.83175472373	63.8961940757505	112.042656294195	26.8646190705774	-27.5249308329206	5.73675260880236	51.3418766425161	-32.9272359677066	87.5951357046335	76.796482485727	47.6595736784083	41.7965730843204	-91.5936534218049	34.7067869590455	-35.0802861176185	18.3954443951091	-21.3078091037437	-35.980479434276	53.5388794116093	41.3487092736339	-31.8491455201988	-59.5549601125352	-33.2393180776691	33.7703415758909	-152.035927547575	16.9661969872981	63.7448333871703	-31.1957079039403	-90.0227510647039	-24.5992338460105	-14.2137217991024	-45.1220847945312	171.673928807525	-86.3931807609838	3.36149345516924	-26.4294300648016	-205.054519880237	27.7389325012368	-83.8975571866646	-218.862338530243	-117.991466276091	-87.2168497796235	-91.09318390114	3.7827078401931	-18.3903681416527	-43.3343064244125	-112.172825285502	-143.44773486074	-71.4356083792173	-88.222154239246	-44.1052524141414	43.7447250679103	-14.975760283618	60.3435032550165	-130.033467127674	50.9111345008957	21.5156841229177	-8.83902146959474	-28.1073731335757	27.9588833912921	-42.2959339234216	9.87965455043627	-66.5148929200593	48.1519869945835	-44.1556500489432	97.9658319534908	0.222740479668346	14.2412750168012	20.6716251010629	-88.861361257884	-52.9130847615147	-81.9763633837799	-63.3955897957924	-73.5344797027093	13.6412207809436	-94.1794657075059	-160.452947692931	-1.50118428693099	10.483839339983	-57.8049718944446	-229.89701091276	6.69616777697559	-66.2481250328324	-140.879715247593	37.7661420939	36.0214721123953	32.1926115510041	-39.5285471607264	31.3128283009773	0.95748290058782	-15.1925070717682	19.7176183281144	-21.254586684141	-34.7377632386202	-89.6313765003708	-3.23940008817669	5.91100006740294	51.6353635303482	-50.6990938904414	10.8599565845975	56.8789631424802	-151.085639521582	-110.22991312586	-43.8342222137594	-128.269518447574	21.358441528052	30.6726234947532	91.6698717245069	-126.606247738186	-38.6977661382548	-12.3981075543219	-159.010632251143	-122.643347170468	-96.4226035113836	51.0948495458879	-7.21485733980023	-81.297282773804	11.3915968140946	0.920443752248502	-185.12171224172	-177.436880628473	-42.2456845764232	32.9286937578827	-35.3912176032734	-39.8517050111111	-54.1183159716641	-21.9272560354277	-107.645599579281	-67.7502909617363	26.49755964666	-110.110132665027	-30.0468783361446	72.783352894566	-88.7641042379814	-87.6922044117184	-152.671348058618	-116.679667858647	-43.8616003052357	-21.114461169342	-77.1220965442608	29.2026837045526	170.487633790678	-61.6657815954688	10.9922112212587	-142.104457759843	-149.949477853545	19.4640311780738	43.1274732582265	30.2142686571958	-20.3397507230288	-11.9544580927452	-125.024500923422	-64.1992047265539	16.2162112069957	-92.5129995138506	-65.5227595795081	-129.117468089318	-46.3690188877345	-111.870081537064	-34.2486388269278	-85.32832642517	-119.597947161604	62.1606217949931	-162.91860932525	-29.8426176631583	15.6468889664031	-83.4636637362856	-17.4052175600257	-83.5719106935533	49.6668535663374	47.2122514262846	54.3040549844075	53.7028876964338	-12.963899455915	-112.488271711147	-53.3315566096755	-129.700090153568	-75.594449849737	10.3178278561484	104.156222009068	38.3864540131422	-15.0863884830189	-28.4337333316877	-2.01888641901405	16.2706012594415	-79.7305805386547	-62.8472092553732	-82.3816016815686	-76.4261474056545	48.7557955018651	-165.052691792707	-94.4398269116825	126.589806702473	-84.3546319215893	-61.7362472718056	-21.2398899458391	45.7787015718071	-27.1990852865391	25.6133134693656	-12.2786066338381	-25.3593234788227	-90.4302832741296	-38.6692036521792	115.035691280578	16.5651146225919	-41.9761071387107	-33.7540824415598	120.162702601125	-99.8746196897853	-176.529347600384	-45.9539329260717	-43.5419786367908	-11.1149094686448	-115.972553874902	-33.6661157857332	-53.5439969158427	-25.1080373506571	-30.9171759774048	-49.6835946926935	-6.90179267656936	-88.5618736641584	59.0734473071342	-46.0535546998532	21.706029276462	-123.766722139138	-54.1466413253597	-77.7369477954137	-15.0511263201281	-4.51303895482738	-26.7941283100008	-50.9902937167351	-32.5502288296581	52.4777204576749	76.6647889440825	-125.871678977783	-4.57902547578283	-116.3023443818	-81.482492489196	0.858491283165677	-31.975425337279	-32.1944487683908	-166.513203603067	46.4509456629428	-11.3654890154099	-120.842247639297	-22.3816042148238	-53.8163125682383	-113.812047441646	5.82874114374522	10.3564987436503	96.7398332106025	46.5025429266595	30.941480650869	-16.7372822787761	-174.604451038561	57.0328711432746	8.53230478491491	-225.704805599004	-26.4650423434632	-30.4653915784359	-97.8871646413345	-63.8006526454843	-30.517478601368	-195.683699652402	-111.367506239213	-57.1021768389389	23.4161639733107	26.2624852173494	-108.154295923433	-35.7421579881715	-8.88620711851286	-221.911164045516	-25.0298594691615	-64.8695502044909	6.53090248109129	-56.8642900777663	-83.5141329536684	-112.171784836485	-77.0895532996983	-96.2127859353125	-61.9330971309769	-6.76800020783855	-118.245976829718	-100.923383927771	-177.179931210468	-19.8708586286907	-28.453708199786	47.4278016337203	10.9472499090348	-32.1196915775664	-87.7414077269027	22.9077443680879	-28.4081258758002	-78.2009004232668	-77.2139799664303	-166.459262409267	19.1153951100298	-31.3372336283628	-145.733523830411	-47.4520746746791	58.1628386349475	61.8751096307726	-41.4510403759601	-90.1760057908432	-37.3602703731051	165.183347118102	-89.0627780898121	27.9385365631074	-86.6671510307393	-56.7901432266656	-1.84443203652631	-4.29256706318381	112.98009568308	10.5740064538281	-76.8210553905903	-60.7767043928445	-62.3914499341749	-3.10614359521014	19.2281867155416	-99.2128387048488	-241.923508887942	-79.2731254594261	27.3851548786001	23.9276589691722	13.9774794284369	-39.6107679785518	-117.79394767453	-72.2324542983187	-68.8385751201706	-2.01066110960596	-153.91313143927	10.8669236156467	90.8021076618613	-2.85351057084665	-67.6611147586568	-73.0363368234113	24.55833575866	33.0615701666853	-93.588295885289	19.1328135747608	-20.4965682978423	-78.7444877506457	-0.574439053587867	-43.8852847623295	30.6394008290829	-143.657083001152	-110.417363912981	-80.4216914949293	-6.00838256532688	-45.6654977076944	-22.8589569566892	-31.1536193739655	-141.877206724822	-37.6637707213902	-3.10146538655908	-62.8008614270409	-30.8520064398788	-52.9964615463466	-144.423004234939	-7.96417689226996	49.9373691483922	37.8580270368291	-44.8012558933747	-55.9702462483647	198.226798519373	21.913517423108	41.2293769511477	25.475494826061	-15.986574676077	-127.794922689785	-82.522010265114	-120.597233119696	-87.799110035545	-57.0609375686479	-104.665177124828	121.98403726443	119.6711151996	-162.462122098617	-18.6263230529776	17.8625034659218	-13.7834132751302	-94.957442707067	-153.839211815571	-5.30989020326729	-34.3122339606722	5.35257000841921	40.7101903137819	-65.8325272008176	17.5597935078179	-42.6204724402958	-124.39914644592	14.1959613009858	-58.2176796488109	7.14806998843528	-157.525765947278	-69.50584877595	115.513309095538	-49.3988185646663	63.8166787027951	42.0343920781722	11.4700925751903	-44.7819596459213	-103.188370087013	1.05198624475179	185.606722039365	-106.182337361439	-38.6642690147939	-209.421379123308	-89.1233765457785	85.4093782944808	-5.60016460497661	-111.581776317294	-52.1949219241372	50.9331036835475	-157.435618369886	15.4092297128136	-80.4340366926692	-150.040815394971	12.4349049663115	75.5051652038931	18.7390816135654	78.0229044677676	-134.743126255494	10.3104162685929	-24.0046017189354	-127.974872291075	-42.8784686504941	-71.8005726712672	50.1277531681488	-21.2027746259187	-39.3742735430238	-87.3492925507369	15.1407310232848	112.057605919474	-33.83809268441	1.94579773079045	-73.3587713640418	-63.332403920823	-31.1112094159525	-98.9730657767348	-65.0230687163829	36.3744807156482	-93.0355684692342	-81.7254573130567	-7.41508012561303	-130.421840445271	55.9521831450475	42.4142204459024	6.95416222631638	59.3016829231029	-117.842131631315	-16.2947402664756	-101.888628702643	12.1640778611959	-86.1987372832402	-129.592313912621	-168.666045048192	-75.5695403375721	87.5723781928825	59.6795850104229	-157.889328275525	-46.9221146820332	-19.986251099941	-4.13540138691792	64.4387516328318	77.015672473796	80.7367730290354	-34.9644833737539	-125.985323151318	-81.3803795380882	-5.7021013542892	-6.61450479420034	110.076625841675	56.5684645408154	32.1793983108255	115.666989602109	-3.18630588628071	-95.951289814662	-61.1771842684029	-83.414143808801	-138.539756349322	68.4569270571894	-48.311713718271	-49.2997451928646	-52.5979864105987	-78.9534190084441	-32.6814361672057	-95.3414374264578	-45.2004602018562	-42.5263286166401	-24.3249233654616	-87.3333073122221	-106.12316653553	-57.0045600584285	70.410050469934	-49.3825469357045	13.0774821302118	-59.9725349637044	-70.1629368448807	-75.4417343876605	-54.9175456808593	-27.5469233873271	38.9312646080114	-102.995676434425	47.5901530200458	61.5293232200029	-63.9921017332701	-57.1173569999592	9.488509508005	-28.9140103950094	-41.5658369613818	57.2329601285817	-41.8902259431939	76.7409382471758	31.4421342506283	-81.0253045307818	-37.7006006780639	-60.9206799205045	-36.1294494960248	142.756266083081	-23.9086948902095	42.6544673853157	79.1565841030767	-18.6582379287609	-166.863766952	92.168901682458	-84.5050065017806	8.52229462612104	-5.95119438145343	-57.1824148013516	-56.2404703774541	-52.6181532284091	127.018810478077	64.0305527153762	45.7631220569904	23.6338448170435	30.5315776178877	11.2983954502813	-60.6661465287657	-98.9759690276167	-43.1616480569069	35.4907677193794	6.90182459754669	-7.80128294690371	-51.8384220948747	-86.614567411855	101.893684625863	-33.1910813277384	-112.710193557362	-71.9555467739715	-145.863472876237	-17.9118812770962	-118.997292737781	-16.1258438209546	-62.5263206775717	40.2924818955255	-48.9392290539224	19.0407590199939	-40.031704370708	-104.318233232973	-93.0417491988632	9.71378982696524	8.82259187966065	-123.764106045764	-55.3243738434833	57.6449539645714	7.08633687613633	-20.4418034972518	-68.6704200401816	-57.976871107461	13.2332630579074	-25.4487786819288	-95.4740487888887	-4.06661850207388	59.9770724600176	-17.6126353847095	98.7979027434751	62.8474925358871	-1.08579213154587	-141.238064698808	-76.2723353863971	-28.6284205384488	-178.147947703494	-136.027016455316	-11.0714801188296	-8.45292554865807	27.4059162948981	-150.540991695134	-79.5124850734069	-58.8578235311313	-43.0443562388004	-23.2565871549322	1.94678764775881	-165.819548616196	72.1930833710003	12.8893937963117	38.0945890062592	-113.659099156008	-154.473990731156	-23.0574256218886	-32.0976464567519	116.013154803021	-6.67147947090905	-48.3546111409995	-80.5715763426272	-152.532917254607	58.2218568842767	-17.8830445800112	-53.3687978528033	-38.53332369546	-21.6378951323263	111.907101087215	4.88196923627584	-56.3393073638948	23.2739898166933	-89.5262485822891	-53.0437566302173	-45.2916756420163	-118.511392751549	15.7846319650876	-104.75264868542	-13.1087876950811	21.623742178672	34.9694674676133	127.868633827145	-35.2961232157405	1.18791543949771	-79.0064697952107	-5.87317391231727	29.8815132084517	39.940171269397	5.67613459634072	-85.3327618919211	23.9414757256982	-125.120339211086	-65.1315964812993	-33.5801678166931	31.1232567558159	-40.8320466384607	-39.5681122638421	-65.3034835148796	-66.6898367949418	-96.7520619315665	-84.1538414040381	-114.843932499005	-121.680872106113	-203.280080933645	-58.1639207665648	-96.4929572382096	-136.493297778938	-139.431470962675	-45.6299605867739	-18.7496712049449	-0.302069820945007	-77.7418331613709	25.6664965559197	33.0809697326511	-43.4603516437129	-139.386486292056	-35.5291959601183	-134.597126184748	34.141909843402	-139.678270324981	-117.831813744679	-158.109914397819	-111.604453602105	-183.757963896828	-88.892401701287	-105.315271756117	-273.459818095375	24.4333551071499	-61.4271115610336	-111.561669149407	-82.7610849893647	-23.7553215778385	-245.988267758934	-138.582996784264	-111.693048379932	-31.6971556623761	20.7830081394541	33.6387600037987	-73.3803503174524	-83.4116698867892	61.9630196715138	-49.5881026921797	32.5591236135037	55.0794204729134	-9.75278830063871	-64.5009983979917	-9.43818123637902	-136.007260944001	46.2370868980388	-37.5975066810846	-82.6245700538673	-32.5176426768866	-145.255790237321	-103.614586129726	-70.1235227775442	127.158561504872	-71.1642346263001	21.2338577024206	-128.05065903214	18.1990254056093	-85.726875184538	-50.9921194399699	-147.549974114876	32.0752273332025	-132.71399953296	-75.3459362001055	-3.1989537159435	-4.06889209683573	59.8361423679632	-16.4402469961651	31.0440148134501	66.1837300825169	22.8631550092693	1.9642863327482	-18.7788420030647	-119.732429676717	-119.350439430317	24.9480410049589	-186.382306419428	-4.97398346580508	-24.5793998819759	-22.1254680050715	-208.510347205288	-25.6096554612691	-33.4435703731167	-19.9228037270386	80.5407046622258	-80.5081708574137	-71.7334652208972	-149.54492936872	-55.5746184954324	-65.10937719305	64.5953861691124	-2.7987368724381	-36.840991082584	43.9892726730895	7.42667707271175	-49.9529636857583	-41.2452400900045	-44.3758492436557	2.23505200703949	-27.1989786329649	-151.305157020727	-45.5855819337	117.753216410959	-21.7311980604746	-34.5748415993185	-71.211235195645	-136.256562902691	-102.795324397024	-36.615538370408	-154.343918029899	-167.249824020086	-39.726395541142	27.6004483971609	-112.89494244137	-259.757691479945	19.263332866883	-107.900455899776	33.2531589112764	-75.3109436792664	-37.836737283575	50.7059369642278	-144.673277341203	-128.497619996215	-64.1545414639323	2.55861634818166	-2.86148300663922	-114.872492957401	-168.494166385468	-96.7008665629266	-35.3603040635151	-0.293404003709497	101.219435581539	-7.12532188303248	101.513564038107	-63.8364449412015	-135.31133085497	42.8872354834532	-67.7161446256601	-58.384372581433	-32.1171282773373	24.2924557305071	-107.53370114214	-82.0946080469037	0.894491029730943	122.88877725701	-81.65970893164	-2.75973387817862	-40.5740572716794	-148.713518950269	-81.8175098334632	32.9258341822699	-52.1233020483337	-36.3951710979787	-66.0315511247762	-25.7302387318191	-104.330754112228	80.7393416652831	-59.2186344514196	-79.05309916485	59.8038878016685	-34.3579061697955	-102.474767405698	-132.527525196031	-38.7281282011115	137.896634810468	66.6029521940286	-130.193575621288	31.7754541027289	-87.423132694516	-126.210572994964	1.24642260557698	-10.6344335921522	63.39044185633	-60.8268222271564	-75.5872152176764	27.5657686666821	32.5852880956878	-74.2715119398242	71.5181896830194	-67.8652667704309	62.8163974917168	-2.55761756840695	103.336526652038	-70.3755810000147	-160.646487550323	-0.792148845193424	-181.630264747347	-44.1855279353831	-51.0348751982548	11.5397633257896	-105.633486858399	-87.5583570954409	-86.1387430772797	67.7768098268175	-60.2405753631285	-11.1395302691399	134.382890602326	79.054230737971	35.2642050166473	-37.4652167466921	49.0555100828938	-97.6557002844064	8.42912753283849	-122.822356593056	-50.2815471933627	-19.1731508005128	46.0045633227012	6.20460550806376	-41.7356103471599	-148.430576416094	-137.425962724174	-19.0650701400625	-84.5791360775256	22.3615993232792	-29.7103777405329	-69.5757683314455	-62.9846818449456	-50.1781602293399	52.2671168202819	-29.6653384758279	65.8342439743686	-96.9159133109508	-32.5093929885645	34.0004326233477	20.2494784413569	-107.030823199006	-12.9303370663297	-166.967373039389	-223.268196452075	-89.6946489187358	21.8233297522879	-105.076548661716	-178.904617666154	-142.512821946914	-3.59167568339421	69.5223511457403	144.523212208019	72.2683752636094	-97.3794630031662	-5.93864554812376	-49.2174713017118	-72.6631987411192	119.370235273549	25.7492815370028	82.9656558897804	-6.82275815833066	-22.3841497260962	-18.3994891807534	-119.419198963448	-33.27457668544	-6.29610027012473	-8.1633869296827	-20.326003281305	-90.8556807592087	-14.286285375325	96.208824911685	-149.584302288706	-252.082618185758	101.147790326343	-99.3820118959794	48.394402682806	-67.9441568161258	-89.8651042669012	37.4817216577619	-90.6294689125856	-20.2016421074363	-110.321085657811	-52.0083010869841	24.6386349051168	-43.5192538614507	65.9205034531078	-134.485113270178	41.0078346688168	19.7475891478914	-127.024820130162	-123.419887155275	-66.8267800321097	16.6456882335192	44.9950539187084	-81.3993210607293	57.9752017343735	28.2190135528074	-54.9809488648914	101.649446022506	-63.8961527433543	-3.52537966037744	-11.9067562780176	-102.921700956021	-39.4563511956883	25.6880580072364	25.917192634515	-82.0992875161737	-98.9276246035927	-65.4275237609502	-9.03951033566	-129.856348667724	-49.6823407231523	-81.1214406212692	-43.1827806862727	78.100051291625	81.7624748355286	-28.3987115961553	-11.5028377027739	12.4883673063521	10.8009462192476	-36.7492752312123	-100.085544495076	-108.265256716469	-1.98053615240678	-123.493392924518	-41.49051331948
300.9	-86.5487175195482	-51.66746560852	0.851210147692996	-159.159207061218	-15.5481236777216	-35.1784173565244	-13.612024178288	15.3485082949919	-95.1723094848005	0.999183188916959	-4.77015294219564	-93.6378470885502	24.7541550203489	38.1301804210427	-92.7342826127914	84.3127509540226	170.993337745828	20.4729614112289	121.056413009706	-6.99824796740018	16.2250199092109	23.8154751287019	-28.1492035207216	95.2038464022964	55.5364359913478	71.567126357587	-74.9819829490428	-42.8736211703119	-74.9947572221939	40.3007317905431	36.943123988609	76.9900964536174	107.030462843021	-51.5036117012172	11.3635869987352	-84.3646339963886	-7.60485003047052	115.702063316962	-48.1415590411551	-54.3065934939398	56.1809396690777	81.7143576121827	-32.3788326158971	-40.9289609664152	24.882964607466	31.2483048944649	-6.98139086450738	-17.01654648637	-73.3847982839056	-111.885897977565	-43.0405456324738	-70.2500286215327	21.0506795735471	39.1895240502784	-14.2324082271135	-12.1144465662157	88.8926174211754	-32.8931752680747	-83.9761370300433	-13.4153700907681	91.3383922762728	57.514257903609	-31.2234156009777	9.6169605483683	-110.923401088937	-99.8288142338399	66.8121712962281	-55.5812357242951	-26.7729182885192	-33.6098269200745	-33.1567872909452	11.8109011334609	79.3969183329031	60.2136396986615	-65.1514774690268	158.895776907778	-47.8825287317989	-27.0639327884606	-100.972847040156	-7.65532839913158	-92.9143710971465	-2.41886159458454	65.6612999367121	15.6371092832254	122.864563600763	65.250741861537	-99.4289650349215	-36.7794098599719	94.6280309018546	8.29492929364619	68.75873923788	62.6302440091001	-9.60075814269226	28.7279591820534	88.0114956391275	8.61772027986456	-31.63681293489	4.8029720033644	-108.004881345261	84.4981221304529	-94.0521444810147	-109.247287285155	42.8192573558374	-78.4156321331955	-22.4172317745663	-46.1552830379221	-66.6822891791868	73.293865530492	-22.3929082566131	34.9488712474463	-56.2710774967537	-53.0780868119696	69.1380133540109	34.4605757986036	62.1296708964203	-46.2918271881138	1.48960954087681	-30.2509095473538	9.57248594716066	-65.404680726325	28.9211502176958	-113.680319682916	-93.1529928739923	-33.8533196156632	-44.8636852085799	41.6584717923417	-146.916029558285	-68.0525985779693	-176.670610339518	99.6634860778897	-7.99965442339214	-96.1800071192132	8.83342179658086	125.952750096685	125.052395298948	-74.8982291148855	-100.085454916843	-46.3549670799524	133.704944828656	-41.0959915685513	76.5380510569543	-13.9660333638669	-75.7920144611512	-166.458978613543	-72.5413420046575	-98.6209506955207	-113.405491762578	69.79954958941	-71.8114659335223	10.74803373514	38.2874374764832	-146.691314403062	-34.1658620300476	21.0070329079883	27.8857792169009	-9.75733122810811	0.0835380682303821	5.68945113498921	73.4983514032003	-77.4470197610215	-109.031553532268	71.9187979629397	27.7567230993468	8.47049597455157	-30.7848805069784	-57.6540548019753	-31.5744235197784	23.3633675341551	-8.27498200792365	-18.7740486100497	-78.6605618368574	-129.582176343264	-112.311142892745	-53.3835355250795	-194.143789567962	34.8652019757682	-57.6225281344341	-51.4528152128573	-5.81785796177189	-103.704185105122	-64.4741507529257	-20.319325995808	-75.8291277467115	25.7484588839282	62.4723367272036	-108.826354208019	-204.317213225416	80.4845873225142	16.0900643765968	-74.4875616114384	-40.7926654010624	-45.2963219013593	-97.4308356342051	-94.485762459764	-133.660170292068	-69.7944373980931	-74.2534362319279	-179.264961992287	-10.9853902853311	21.7540166744933	-38.5676640423309	-35.8625250102622	116.061409535243	1.69986230211907	-86.5180596748668	30.595151640974	-13.2143665662919	67.9184560983456	69.9557090738301	-17.0588261923157	-19.9092282384173	-132.119343607377	7.0837699873847	-19.4751420645856	-10.5571271349208	-28.2323716341683	8.9664723928604	-8.85253082522433	-5.73835019929413	10.2227902770352	-14.4234952664711	-37.9260679042601	49.1196114240241	-24.0131386048485	70.5614392992435	26.7049398189868	-86.7657115985158	51.8550389086896	53.7711993179545	4.00201175868824	81.8637343981079	-14.5000583972975	-10.8480654365594	-103.625578908595	-128.084819608735	73.5430814259837	-2.35191560525232	40.8905209462704	60.5828957987416	12.1107027915264	-67.0753775172449	-132.606380511038	-33.4074876850394	99.3719658307168	112.257747917983	105.501240750918	-150.505564029208	-241.950550370509	15.8671609842719	-4.31374290766269	-10.2940510610936	-70.094784403259	-126.070785223165	-144.02719171602	-8.74699769704546	-103.474476156148	40.1092702698613	-60.2955088151616	-88.74001888629	-34.0218758437105	106.21697891099	134.971985049185	-31.7014249124765	-42.386686564643	-5.94477477862938	10.7989873890806	51.0354600634487	27.619146390799	-42.0869450834626	-71.6995134426176	-95.0184177455227	68.646206342242	-6.70650658922466	54.2910023847618	-11.7754654653164	-128.903639312849	-78.312357625603	-9.7985956310124	-45.6092121503754	-91.7241786103114	-15.7686608020881	-36.7194400396061	-31.7412588839039	0.560158342382806	-81.0780451152317	54.7963329125122	14.1873403728735	-46.9126908109957	74.7859210169282	82.1974099554586	-116.549483494744	19.8755044859918	64.6398373518005	-3.95315160429868	7.88405461953232	12.2340598145902	-110.898553788017	108.911210020213	-15.6462617266416	20.3507595814307	76.0174246100953	-37.9015021646883	181.524664763869	-125.188196971571	-125.698315876582	-141.478543247928	-71.9826552634794	136.889864574874	165.245498073409	77.3068369622742	14.3138101053059	-120.679580194355	-34.5270233062056	-24.4025084627731	-1.01861082413734	-25.4050477808368	-36.304611006917	-1.32560548003426	-91.212634609842	146.011628353936	11.7200002779219	9.10872373489815	-30.4556290106833	32.8048403188399	-52.8293807391086	50.6540710388958	1.20706892850149	58.5896944387732	59.593019804797	83.8448825536244	7.20797831117227	-90.5851934180923	35.1854992233399	-83.116722946075	-39.138104651018	-77.4629755447432	41.0960932244029	-80.3691945129679	-73.2722509210118	141.298611527111	-78.2878477540975	-142.20674313757	32.2265724872425	67.6182042742531	-35.8767231048909	-113.02219269909	-62.3953690484625	-17.1696247438932	74.4237517747052	-23.0112441772211	-92.6758963207628	13.2005341667273	-4.41193678456648	-57.0402604880927	-121.06434726151	46.4745254941409	-84.5479953771707	82.8230561460656	43.9846461969801	115.227957585211	-99.9243247502874	-18.8098012858554	89.4358500571432	112.067394880459	16.2708987754014	52.9926304879232	48.932447254089	194.942488748971	-14.5352068230975	-135.576770188641	35.5041411332543	61.869273133893	50.6546064876989	55.2627465091998	-66.0542800289612	15.7284326308979	-17.0090082018669	-91.2919864873993	-155.574036961344	61.6004682640025	-62.1079476324088	-36.9366047308897	58.8320372503929	12.8861368210942	-105.234534449777	36.3002700857791	-67.3503973806139	-113.849435752041	-107.741168024877	-57.3987389173946	-139.590650296612	-4.42273349824029	21.6344344998688	-36.7527317666188	58.6973249398764	-35.9707366764785	-68.6191856387178	46.4657423846946	-27.0909764987217	162.057895713754	-30.5552297072098	-100.878504183273	4.20397447135952	-40.7489156637707	-67.8148841899713	50.5365623718828	-10.9453996619236	90.3091788934926	-138.906322779171	33.3354360506435	-138.713144956846	-25.8417624809396	-48.4145487853201	8.99437247972355	-6.53333714514986	80.2584760197059	-83.6193185541194	-143.79605310931	14.9402344665752	-149.220567874147	-57.9334519962506	-108.692883440828	-91.1497188905253	3.82251941362176	-117.824642411189	-18.4254404626781	-42.2317615066298	-63.6228490016548	-60.9092312596014	-42.9243564813085	10.1014199446853	21.972235508308	51.5885858261411	-4.23618148901164	-35.7544697559269	-6.85361487630814	23.664892850882	24.9685667628727	-26.5544689189624	-112.177912032631	-3.63827999390639	-74.1459047605597	-103.050136121939	-15.5742170842457	103.655363206196	-97.2830144359037	55.229075718543	-6.02900823360619	-29.5943592484483	-47.1059196856494	7.43582978093787	29.3790467651481	-31.5559179226464	-82.4226975532804	-46.302896058397	122.043505092699	41.3364678679235	18.7537777781419	-37.194986608051	33.3307697746491	73.1407158970844	-89.7310292964688	-127.724887923204	-4.41134218607885	-140.484435149319	-120.923920135309	-101.398089420736	-2.60020075350224	1.05296010021868	112.128469128624	-134.652994732924	88.3913356860553	-41.6057631792528	10.555901177569	134.634886033146	-70.387068107058	-114.577074546667	37.8029676482274	46.6945677700523	5.6672326071191	-78.3551570658373	69.4345095992966	14.087331671511	32.7170183756566	22.6244125450265	-27.6191998795291	-100.732042560845	-129.822600258213	-98.8563919889965	-208.962593236105	-5.51966876655626	11.8672174529555	45.0951176475917	61.3685504661103	32.6423693324436	62.02768081364	90.0662338595459	15.4798981708323	-123.44057172646	-30.6664294268876	43.5188741757086	1.15906801692915	67.0629046935538	-133.019802490686	-19.2803908924019	-24.1113865822801	82.254788061364	-126.945053217697	-203.558606843948	-76.558350323135	-32.0764552447474	20.1899807779039	23.8324700740977	50.3721140861492	-90.5590670283784	28.4491918773165	23.8900391091953	-115.673759716065	3.95743533968562	26.0673876578074	-66.0457784875434	-43.8424559608305	-38.3691583185414	-30.716384019262	-26.3522952337258	-100.365330711418	-145.939219810737	-20.5145364852974	68.00497022492	130.550775860458	3.91184463816217	-14.4847970088592	1.10632824630375	-31.8398011157203	13.2826963551495	-63.5508668239631	30.7390611354497	-30.7156446947703	-29.1719079090986	-65.9216115378443	93.5836018335843	-76.0864412541846	-12.558029527772	-77.617066090511	-141.037516469682	-12.0018545208942	-61.5811440244012	97.2072257586772	79.3582852510089	159.664768709785	-98.183230090435	-42.5884921317752	71.2360186627437	35.161588779421	18.6971146244937	-22.2416044365781	145.204000928755	-116.664180823692	60.6133660292521	60.4008333167088	-94.2498293727133	-11.9238180570622	100.703409077265	-22.5216432196308	63.9562237594163	5.18404164091908	-34.1053663923548	23.8966484073148	-37.7508785194603	45.2309194050511	1.49603806156176	-78.1454897651654	0.358306078504143	-2.71379871048839	-25.8274072207303	27.1560689289827	55.5065920952571	-81.7409249384888	16.0437577022955	-26.627432135845	-99.495679988273	150.313466353966	95.7950911154333	99.3225439124478	-18.7073785925869	-30.6822486086833	7.38909529852515	278.508111921766	101.141861136224	-60.737600154516	-20.5728600792025	-38.2595339964433	-81.7004854163536	140.198283768978	26.167684016917	94.8904158753774	-43.2566772518016	-66.4152166123162	-40.810639111191	94.8780696637978	-37.4799483359311	-98.350742554446	90.067579741904	-177.628505711358	71.1850429310698	-10.2768387732318	4.9855993956736	-117.060117558405	101.068776071535	93.5608823942631	-69.7834812376994	-126.543022063332	-195.62947009392	26.0486626972113	18.7078443245455	80.5920667611168	31.7758930296725	-43.8161754270133	128.55406773994	-4.03640908260275	35.5849287582662	-62.2210746262951	25.2584496680419	122.28454747813	-87.2346798377134	-14.0589854091835	-51.2047027179642	-76.932500153349	-166.649618034834	-81.0502699310555	7.3261737362692	-1.24240309605636	121.033525492667	41.0737660420017	-5.7746177669294	18.9740513702154	-136.119115492496	22.3210328173325	87.9819559291211	-146.061115693593	-76.0762396459186	-110.237770604027	-81.503045274193	-20.4970329712086	49.9338199531503	24.5273990738831	-117.266568050775	-1.06743078022055	-19.0265607737232	-81.4109178561855	-21.4500432372314	-28.8791654216367	-82.3803315106358	93.5387194943607	-16.4451230442309	-42.2235443146192	-24.6982872212022	-33.0763627282006	70.0935673504066	56.1257912425649	61.8692644962144	-21.3421961540417	61.5523851044921	25.896970162014	-14.7944110397488	43.8858526189881	-78.5191714336997	49.0676802926926	-0.68751457507301	-160.292484027709	143.511758194337	14.7709485455127	82.8287268062835	-4.95620049153399	8.89558752604876	-10.3766083011744	158.45248289131	97.6881827299851	-72.7864961677041	125.696434116657	32.6077713496638	148.568434077253	-94.7072250220755	90.607179447336	-80.169204530675	-58.2232800405117	70.5457142913621	-28.7445092393275	138.593614899824	-46.3669398374089	-111.76655827134	10.2686988581585	-47.7605909478933	47.3246154170197	-24.5726875722486	12.531362931631	-80.5202228680533	23.3920955566679	-43.5917923718665	95.891954357656	4.00627738018306	-162.172244349493	37.751545832607	-115.26395010998	-9.51365700138592	107.140540345943	-4.88664374484631	0.859320179209817	-97.5652534435574	-52.5779615774973	61.9368416557458	17.9321855821331	-47.3663047618206	-90.0050508653319	-151.704049112575	58.7025819990988	-31.6288765638892	-172.525453085638	-52.5461188179365	-19.1833349467681	124.910959459663	38.879049313927	77.147670628278	4.78501936381042	-29.1644556877935	-64.8388043223772	-23.2459839651747	-22.0791966819468	25.1983089618576	18.6754264962708	161.724225745882	15.8172744394012	109.439907652419	-11.958519658578	6.76563814688018	-3.91564099262064	-110.173570946775	-64.1706326490864	-17.9132094306235	34.1722149775882	-35.6620409599357	-18.2218129875707	-34.9592824694613	36.6385684705924	11.2366488244407	4.48737298109643	-131.951059555981	-5.36779698136456	38.6366694236755	121.229710651447	119.701079109154	-85.0956393945183	109.068735190266	-127.269550347121	19.8113330095534	-73.0800300257844	-7.27629217575975	103.627816790222	-10.086915077939	28.8979184211441	-60.8263137586724	-36.7736876739078	14.9664791890602	-14.5460944357487	57.1473792370837	106.892616745881	217.20900398739	24.5220153110324	-154.126917421099	28.9728409016273	16.3479841550743	-27.4978696673294	105.220413125166	4.1278239009672	6.20916126845998	59.1975029808551	1.83702438915088	107.206997843359	-108.842574304455	7.02407459808683	-53.3097725800828	18.2594907546438	19.0157608298657	-111.896394613957	79.3971018850355	53.2007767049203	59.9222829669279	-37.3677950175379	-71.5714010522041	-8.64511834323969	45.0525444476415	97.5085474598563	-81.1230328407298	-31.800106781057	-63.7731923595147	3.28689815881603	-97.0878534646233	-14.4608916408191	42.9409945323114	71.1399663476348	-47.9480148482223	-23.0423250209565	-134.779861037775	101.78331813777	15.9527930813501	18.5540221401693	-57.3741561759675	-69.2980760865626	52.1975881742405	127.25487119575	63.2406673839375	-1.74693032721177	125.964807629997	22.3343341617489	9.39555206654359	56.0675430398196	189.602611095045	18.3329861053093	10.7666578984619	-52.9553188179564	-45.258786657307	94.4146067817987	84.9662533027642	108.449515245885	71.2520341097503	-82.1000495054852	-60.3426866001422	-0.945841351227614	25.0445619352229	-78.9990811326162	76.1144368804596	77.0845129408018	78.6475098890933	-76.2070814066408	-29.9418116822735	15.7900014473366	-71.6279618811375	87.1105883974133	50.5584982978426	18.4391638571033	94.5404864646605	104.697383611899	6.29915091989085	26.4353070201278	67.2924183911568	69.6981160460489	-37.8620127262334	49.1370819081596	112.432520420169	-75.9291641219676	125.205657402147	92.8295339839202	-4.17780710959892	-9.83632689349565	-114.808703159372	22.7592601634476	62.7351766557696	30.0772123564695	108.826126298394	-64.8368874400246	7.9580407499335	101.376777886353	161.921151256354	-37.1475917541062	-3.02714139999023	-82.3306612943901	-125.985262787778	62.0277813641352	-88.7237714095047	-60.8413679697629	22.2851564727363	-30.9058778854442	-27.4197578056576	26.632474985637	-56.1490000961253	6.8305532633093	73.5141556041399	-163.539791654918	89.4715946088716	207.612770900708	38.3721560883146	45.8861751207065	64.4837029799523	-15.6286084307119	17.5126324044265	66.3097249697843	-38.1197806818294	7.5154619325026	24.7949240812393	82.9138140631809	59.3333164108311	44.8023833042488	-48.4916879986998	-41.4000174807037	100.883034702557	7.75331037446665	55.509300601688	-41.8570706247725	-61.4326693046658	-33.8220524384169	-68.001169398651	-79.9116257300509	28.7761525168549	-5.75782111442288	-120.648028661022	40.9594094508082	-92.3599994956712	75.5116058505698	-5.90345377400081	-58.6567825213126	-69.1237598267596	-64.6222588619551	-79.1616399363879	19.9105180707244	30.0951142171965	36.8762209008054	-21.5880020643028	-84.5385371888374	20.4230933822913	-56.7726461359214	152.477662072702	42.1340404318398	-63.560815291793	124.804788057727	71.5513617498358	-84.6189686016795	-25.6560112203455	-98.5806142584803	-74.4628691882793	-2.04803620668429	-59.8741088369653	66.3514633773077	75.8238651761665	67.8138595670282	-111.370279058055	-44.0652610971598	-13.5888601958211	-72.9300885763621	112.110022674496	108.78560503524	-94.6037491867544	4.85071214398101	23.1560895996951	87.4128053080035	137.143434436197	-43.6109598880118	-113.374527710813	-76.7570162540238	-35.2359660947884	-77.6712713235243	-69.3478816441149	71.5663631611006	27.5311078922515	113.77319133267	66.4699543307695	77.5163290482686	-45.2582095675939	-107.653980059992	-95.6028165551223	-19.9065083129302	-11.2285958434537	-97.2494929535707	-1.06806349122076	-26.8989960308527	-22.8326318206106	-145.382237445226	7.86590902978764	0.267938884188425	-80.1012531365985	1.01934416378833	21.4675752570681	-38.3581975891891	17.6958874118158	80.750702448687	78.0467071908271	33.8956819278843	-35.8723485620436	-48.3178637725715	100.425253146133	-71.0451669167517	-63.1107784368401	-24.4884820646656	-60.3653489174583	81.3403550158495	15.5325820867521	25.2874475660253	-42.2073963410869	30.5739778709383	69.0347101586854	36.835301531113	0.47751121048293	36.2098503317362	-36.2524739855791	-11.0482057410154	66.4338512790526	-37.9232050403492	31.1442623679671	18.1330266050095	13.0274944677999	-7.766961249578	3.7621789004686	-8.95740382196993	157.952860082368	89.1378665118352	171.281253990296	22.8503311444243	55.8884625081683	-84.1752356048231	250.261300435851	11.605303956133	78.0300714991193	149.700426605571	-69.6538213770593	-53.200472480763	35.7653396510965	45.8741323081096	160.623754802547	-2.07849780619688	5.36911602168493	-5.21426068719677	29.3405457095409	80.905786726682	-62.3242648449093	-64.7904131882448	109.826116556746	31.5514089037497	135.436070717165	-17.7104139598848	27.3746170681347	-44.1046337503248	56.8385669953905	9.28273608211782	59.4556850376863	78.1237260571172	-59.0932697071509	55.9489535769029	-2.9265886054651	-45.5716979702173	92.6676281813017	-101.726942056793	35.6859949038188	14.7018221482159	130.954336696092	37.2754432383427	-92.7609434775515	-67.8393181633971	14.501236533554	-60.7878703386706	13.1003647580255	34.3143622273732	-59.9253412508334	92.767191559098	-40.3346782080922	23.5117691238283	-2.44744618511493	-9.52206512258806	169.545388715773	35.7510189349196	-17.1314022281568	-106.455569387349	-110.101310255935	151.56861152942	-38.1618065136811	45.9021243077902	-193.047861758792	-15.2006397681047	57.4544348102036	-58.0166645319855	-50.9240178038974	-38.2704535984863	135.50756669076	46.9265503204689	30.0171993877956	38.1441139361367	-44.891437287822	69.4110201067115	25.6412102078054	-20.5457300456034	28.498315485843	61.9394001135151	54.2075339272126	27.4138960342635	-58.560542832131	77.9029485053929	7.74086437945186	62.31343215128	64.7639936161005	-16.4404839552516	-68.3357340690145	-18.5121447580644	156.215789335992	100.335795401747	23.5321220550921	116.191528186227	-62.4269142653404	86.0008707385492	-24.3424403864118	-73.0403097780867	101.077380671324	78.2795676752986	-38.3556751761702	15.5244387918636	126.647366025928	15.7688871004866	-24.7652753583636	-70.0287938202652	31.1551867790679	42.9248922617275	-8.13555596428682	0.294649480533735	-107.932986278009	-46.5904848051496	-39.1308451732068	66.8896232999682	-36.4825774792926	-24.0589920983261	80.5508726734935	-10.5711510687947	109.797545172853	-25.3380116729487	-14.1302653343353	5.90185256158384	7.89867087075402	-95.0399746278804	75.0049066090293	-16.5337693612641	-15.3804253537168	92.9542899559889	-81.360487991893	-10.8391833240996	23.4652867479709	3.88643901692285	57.9473604769286	29.7088949009715	13.7636048287691	-150.572919564177	25.2868069977681	42.3169608179153	-46.4858166979318	29.7773271764861	-85.7886705615269	42.6437673333913	80.8784837862661	12.3655603860022	21.4753455980722	-5.61609050047196	-13.0656595566376	-47.8124746087374	-85.3367866459436	-83.7983637880392	108.324579510222	-63.3538666760307	-37.2630680140953	-34.5481287752788	-29.4669859157052	-94.5583532163211	-135.888594355789	82.1749829829416	-24.6387215970932	-70.1521808117218	-38.5039935107465	-108.914826617757	-3.48795517870246	-101.952664411022	-13.9069897351449	128.8030916924	109.091657224615	-40.6766133453815	-20.872428927068	62.5488808017736	6.08252446546931	-70.9611223766481	-25.4974125980455	85.7962926928835	23.1591903697263	-63.7228165757084	-4.97064106792197	66.2402418467177	-64.4618504977547	-55.9637266620896	36.3746098737093	34.9514116627985	-79.1312301495838	-121.204348640683	4.03786395778855	74.5129165186451	15.3229546394091	12.8754218350779	-92.2113556910595	57.0932303723765	100.665141585557	123.448286017413	107.519974148892	50.408156207282	-22.2559033284815	-29.2461946504239	43.3058600948485	-71.5776477949762	-52.3096822848352	65.3719938677958	-55.6702217652432	29.1433561464959	69.8931929550894	-75.8759808287164	-35.2090348609984	-50.1353332020601	253.187682660086	18.8854809445814	115.186078753822	-64.6933270474804	6.60642356197536	-105.275979656838	-111.20898689682	-59.2510889182116	29.6667632026474	-24.3123118941345	44.5867790163269	6.35072278417317	-14.9966820005428	-73.386000487502	16.1893281305872	101.675694213263	17.3974958616716	-41.8110480530986	-9.65566794278766	19.8240813763498	-138.213461991061	4.99352357387716	10.7379181900716	88.9756590710922	-9.25605205430929	79.2064606828449	-36.0234817964842	10.7456829482771	-96.341451636972	-245.017610373547	20.2494473923178	-42.1355060828926	-113.924399119735	71.1041184506721	88.2169935132181	-86.6025828019085	47.6556779158341	59.2351486737	46.9668839293672	-69.6909420263181	170.288966018763	86.8815867768583	0.235046024094117	49.9460623125754	36.8794745075575	-25.5808917276331	-17.3683833747008	23.696688366693	-72.589509486549	26.6180082895178	69.7598521731445	-49.3290323628822	83.0103482468462	41.3768794426636	120.031689681083	-11.528756248288	-30.4366999342999	-35.1266530422918	-13.2816636985959	54.8655336938093	29.7894799109139	-28.5927103240575	-65.0260921277005	79.1446478505262	118.783141357491	-91.9592012536347	38.5676118142197	-36.2860330534634	80.7014128101642	149.416897330166	101.134008020321	101.839031221099	11.8689182668224	52.6900646954587	-24.0885404593718	153.653670158425	64.7755791591127	50.1774867961332	126.62942862069	-29.5110740962517	-17.8885205625838	-79.1212941213308	101.312121226338	7.89348157885286	149.716050556037	91.2053579147887	108.936807304302	-56.8728962918431	-50.1235981039448	30.8301161083692	-81.4456427960538	30.1079522223517	-90.8241109968042	-81.1822473419088	-38.6642711226397	-81.3109449594739	110.937274285244	-105.220946988415	-42.0333700268504	18.3260269515589	110.712881818678	14.9849058265522	-24.5990797954347	55.3999530318806	86.5488739962243	62.0187514707915	-81.6256675417242	-23.2744525107533	147.423417697148	-9.92758143996627	5.25262623287347	47.0158186430616	-41.6753067259841	-32.0849428325091	106.507024037577	-56.0533814387468	-64.3324102473583	181.219699706896	53.8564282392948	37.4045455657657	-72.0290094349905	-78.9896579685131	-41.2713368716741	87.4468036230976	66.2789185972005	-99.6376340410884	74.5174540633313	22.5808257962125	-15.0835404066299	-36.6664225295721	-19.3860324149719	124.473079407858	130.799977528793	124.587499977835	46.4444561448677	122.925307783212	13.8799524395369	60.3774286267021	47.596448433799	-23.2207880692432	99.0098082743714	97.0273134761173	94.9040137553175	39.4952423720384	8.81143026269444	154.879905273312	-6.34834884094221	68.6616469739945	-73.7965164014864	-235.265950250117	101.169177763475	-27.6600273364047	-37.2863569192912	52.8344908827047	75.9984937260897	-97.9454953989225	3.12339868278309	19.4913675818764	33.7477406292729	-45.4862303890573	-106.513519246949	107.771531439869	10.1286289379249	-47.1854863510318	11.9839491898845	-7.57166573077234	-79.2000044034305	5.32052863570323	-20.7862504423279	95.4343005053395	68.7884625000187	79.0683228725997	64.4979574362069	-21.7241772825658	-56.9256091489559	-14.260249931353	-74.2279930719009	-108.931185583897	68.5319787157744	-3.10629193645821	-59.4254663486977	-20.9018013330976	-26.886802155754	-15.8417042592708	-80.1474785834819	-83.6064993450807	-14.5689710272896	-6.67983508582915	60.5056486711685	-60.1807747144861	-22.8586206212806	91.7122087457923	-19.001297350569	91.1333975814118	-62.3288204052897	34.4693929184406	66.6370692285641	-87.2029808036782	-24.7804900366941	-57.6226373159268	142.560268231568	-13.525082763883	41.0169825412638	-47.4970997857135	-45.899950158167	129.037318382786	36.2138178769067	-126.895260613322	-67.2313918021439	60.5416692148073	-9.72109971190378	-70.2496292744158	-0.481324079918295	-137.79773979	58.8859146854677	51.9099478949614	-117.708786347218	-153.078358812979	-11.4271157810394	-20.1875870247172	-95.1481558321451	18.0796277167905	39.2989358389681	42.7345267712659	0.785464040735292	-4.9177070664457	22.627682660075	34.131966884884	-42.6839782826694	-107.090157113602	34.2883333065528	-49.4212704764619	33.4018602713267	59.0736231819832	143.866954549212	89.0714935434962	-43.2732421413504	-80.021092126188	42.9263516343971	-90.4276258601105	23.8404384411706	-3.76272344911695	-87.0800500546047	61.6922389495596	67.8198816036361	51.4977877755149	99.4176065306463	35.3543263473775	27.3400703644219	-58.5049566724879	-1.14621547304307	-33.7432126646293	78.8467714456704	-17.8249071530039	79.7046715762439	110.963378844004	144.4055529253	-78.2869388378095	-40.1266342957679	56.666895236513	-103.53639843678	-5.7863942591747	125.107690232364	52.2615834355228	100.919820703779	-89.6953101441752	-21.6574331345628	60.0141488669616	-61.253804594721	93.5650512872029	-92.7109513196673	-63.6269866722629	72.8186360545448	-120.193001073879	-11.6000889665844	107.318006367023	39.8242884652047	-37.8374835583732	59.624732038789	-9.01691665961414	-104.569428542328	-19.5634263532327	75.0390988547506	-49.6269102818165	-27.522868551032	-15.7485579831027	40.4936001041253	24.9254057744494	131.916614221257	-55.9231472564112	-13.5443543589205	8.45643622934563	67.9465717066921	-10.4181959330589	59.8233362853942	53.0925733962	-63.9705205588459	15.884083820127	79.6756703766011	10.243491783269	-29.9655375535395	139.486198836275	65.5431496809213	-32.4736028073742	6.02336075647838	29.6991134970193	-28.6914584659219	-141.903812295242	15.6441935931227	154.232446285213	166.133903191902	-30.2955428549432	-51.8828218586061	25.2072507376024	25.4414248549	44.3534704068691	77.7735778032172	-79.0873618461022	-79.6110443805642	79.8653198742436	-27.0746673109306	15.5805943906589	18.1205206732088	-113.246175906881	134.451423341489	39.146705820608	25.9593341576502	63.7739177884648	6.66492437819579	30.6226576632959	117.274126703587	-23.0631633758954	74.6989942831563	-86.8932621602548	32.3750553110141	86.1890342034686	23.2036037868902	42.9728289143343	-31.4587792154741	139.474378181882	-104.669828226631	-186.158814324998	60.3542443006379	-14.1729147192275	-22.1733950863274	62.5028130207096	-10.1500679429968	-34.2732475548759	-0.337463069769797	16.4365311755507	-20.9357800716543	-5.26844536323574	-216.716178299445	34.0757688647585	-53.7815399712284	38.0699792778331	105.690837682153	-81.1122810629446	87.8293308256997	-75.5640619606927	-13.3235646143988	181.395513918716	51.921941456171	38.2384019655149	102.488498217266	92.8154262880295	63.5498757111711	-68.4373039474801	38.747397646611	97.5949115310882	-30.275540052811	101.389509498074	218.149455268326	74.4730535993447	-36.5791848063811	8.46801848405994	-8.74293343668182	-99.956916505899	19.7015223138617	3.30506075709616	17.6285318835266	38.1603210593535	57.0230472578664	23.0219452276133	29.3561455345531	22.7821672369814	-84.3883065742697	85.897399965746	5.37219520086092	53.0744435677334	-89.2386888635762	30.601549919764	-39.19578670959	49.4057349351273	-15.8657058556266	-3.51835253929119	97.3454420016008	66.181038004216	89.0397023231427	54.6871076907514	30.3154312177188	17.5548128338567	-93.8302135102442	-92.6543249911905	86.9181427693001	-72.1428310843006	-0.708190455134741	-64.934615963349	-62.2451998780795	73.1990432995685	-89.4826149500741	53.5918514187094	44.9122328060279	85.9722500965883	-47.7813412253167	134.097666789427	135.46281684466	37.7434515022439	90.3408487462364	78.7389444325769	64.1694038769535	26.3639981537845	53.0218467221703	-12.9028757999224	129.979668757118	105.173166525622	84.8442083583641	6.02159062112833	-162.251162075762	32.4659523713349	-56.2291283768056	-65.2981493437236	42.1523528253219	140.984614035514	88.2700572531613	201.291053400593	-72.2006232914413	59.1365391614409	-95.7568197637123	-51.9129160803524	22.124343151899	50.7039542487056	-99.0398331098396	-6.57087140876467	56.604364156958	-30.7453250687415	63.0383565898554	-15.6975284310828	-52.3558754688252	169.462684448507	99.5964646573148	-27.5027420934706	70.4603391032168	137.773098437201	7.65567300357952	80.1563082076901	22.76892173391	-89.5772665419591	32.6393614823883	77.9258733144397	-100.842858407821	16.6216182627145	-100.938901324872	-99.4063080736663	-26.6166044532996	-61.9262350394089	131.132064228467	137.769077818704	-109.475899943769	101.458718930411	68.3484301943389	-76.5332486345205	12.8279251766995	17.3599590768177	-20.7960519096952	70.762818038701	-23.5650067129526	-99.9265102808945	1.21502127415636	9.77029979022404	-49.3558244735079	-7.50980391388759	-69.148122984665	8.98096446169166	34.2360337836153	-9.94633281383642	-16.3454708218588	13.021728332965	6.71650462669629	-22.3197246958298	36.1674479641599	-42.7922628188072	-75.0919693262489	94.4441957431923	-29.830809268369	-39.8549003087246	-122.027317941381	-68.5719530395929	24.4804139722722	24.399124928889	80.449029351077	54.2703973402624	9.16092016606081	84.2174531843602	101.949884353402	-124.839528160436	29.917318110358	-14.6172474104916	11.6231098353234	2.73899468457557	20.5509907381002	-60.896521245416	-102.018195970253	88.6641370289472	61.5716658307671	-37.0886283723651	-50.9078523149099	79.9215448078827	-79.2994385630404	-27.5731521685616	13.972444180431	25.5434050327027	95.4399277370671	-23.3836492848802	-35.90837926412	55.2071217568466	73.1991943620696	9.17770260477153	40.0201283373127	124.743543190565	150.469011163121	41.4722056198768	-14.3024803992726	39.1284589133085	95.567099228482	148.718878225707	54.8970293791183	-21.0229500208437	31.5035476356222	173.168498756196	35.6192096017841	-20.525248149613	88.8134772765629	-36.996707117865	-25.8639718642114	75.6480397720264	-17.1348262138066	93.4478013367439	-26.6731272031232	-68.1440338885131	5.95785913891768	83.223652533413	-20.0812846170148	33.4445728746231	38.1893557891889	50.6041626296675	164.944220014097	48.3231412335053	170.493036789759	52.6580759559557	-32.1883704436439	-66.6172006623824	-5.48812687805992	-131.714683693323	105.258100445559	-67.9505712031809	-53.4036754494184	-170.145908000316	87.805884508144	-8.63730485392762	-93.168359655386	35.9251658363448	-80.1354372916444	-10.2428384504999	3.19560680721565	-6.62208833485704	93.0135895065258	-84.5858109486741	-25.2439224433801	-42.2699995368646	76.6392893355835	20.7109009722278	-40.3196841672063	115.7955617299	103.962493163316	44.3672742102176	-118.108010212195	-91.7434250927772	104.175750733095	42.1446353041849	50.2159238729569	113.981779318115	-70.9428328212798	15.1324860972558	-72.2868982646376	32.5279073683362	-120.242659104007	43.4498046335957	78.7850723704839	3.16758637326257	-75.7935208241103	-84.2948802441523	77.3446123735445	36.5878895212218	-46.7388831198858	106.341135928989	56.4722877631324	16.0279943484834	-20.8913735246301	19.3436466538888	31.8552621291428	17.9991386817037	37.0410949335686	-149.280219341396	1.50962350860516	80.493354170444	17.7378746375957	26.2862282838051	45.9181369400155	-199.606940209433	19.5045719309165	3.20223539500967	69.449058056476	-79.4814012749997	17.1882469844138	-77.3806115149929	-81.9180891013876	85.4745454439789	-127.784942065952	53.8312876978296	-38.3172901721953	-8.8340902140352	119.59785209209	36.7898788872651	-115.326195326049	90.5499323405161	-90.3717492613429	13.0527195450228	35.4540174359615	97.0241634480183	-18.3688542610325	-93.9405502299592	25.1795106110587	35.21160022698	-88.3486557744162	55.5118654093156	-10.1240418235963	50.4742102821817	100.690182343587	35.6316218265068	16.804523661253	-37.1619965325235	-39.132801655429	-9.72831326670951	89.9774504336669	-63.9229327480297	-9.65917670429451	198.659157879456	83.4874262841416	-8.31708349775568	21.3646886975771	58.0982903158788	50.6688807271869	64.2403864861595	26.7512622211632	-0.859323676214444	46.2143587408722	42.9026745075984	-2.75934754436423	-61.9519481016284	201.258406577378	-1.70993662836111	-36.777373684452	-71.3487375869985	-32.8495811689239	-3.10794933519662	-20.6788725480191	83.4601627034963	151.377347254386	-1.79435058727142	34.883087808397	37.7671047637282	-174.606863329734	-134.499606726559	-99.4178332063747	-93.2146935167019	-97.4596771804316	-34.7186882156974	151.306977539545	-27.8451309452254	-108.410972738033	-9.08765400568188	-101.852835726713	67.0820884311331	-94.2753622111812	-14.8470563896802	2.04654973851723	-178.471846752797	-20.1111005790724	64.9348221582489	59.544860953903	113.163890628064	9.16028694814122	146.575955766898	-38.9952678751317	-39.3885197085878	-22.1713522941282	9.92945927412279	14.5720459624416	4.50910249008882	137.725581715407	25.7862797246456	-74.2157519730946	-11.8639137696415	-15.5463299839615	-22.3475171420014	-85.9883459792403	-14.9258108606496	-61.9263708742747	-28.9864991537981	57.4767921877358	27.254894216185	-48.3305037650184	127.496614299601	27.3837969834182	-64.4670636616502	48.9909775050608	70.8730067441136	32.4293884815529	15.1460717910788	51.5654926324729	18.0135200750046	59.1735054331778	106.215775186635	39.4936159288106	12.815471291025	41.6988328283543	-67.2101139732572	-53.1143414798712	-8.10173363093054	-31.8991238045941	-116.011891837463	-69.7800565250724	118.380276424538	32.1410520394513	43.2230667161858	18.9031923830364	131.586977558239	-30.4984330465988	-120.960586069623	15.1174039320904	-30.8415287064925	126.943067585576	-34.4361862027127	-83.4404249163435	-2.34041996073893	12.0649977992289	-56.58406173303	47.2459904176962	5.64677785806066	57.7390220300379	83.0980546519977	-29.7737576730606	-60.7412366668934	79.260660566478	-42.8817990292746	89.8303396053037	76.5029348406033	58.1505514928854	48.9247698130192	-25.4536890205676	-56.5215103232383	35.5571746179419	122.156085939023	-10.5240885683859	-45.5926404508128	201.395715918332	20.1614510215589	123.812514293311	-37.6399405912589	-45.4612020706035	43.8028690781941	103.284737605223	73.6961916595378	-5.13507285203946	54.5687243980227	7.52614413534457	-161.804027197711	-17.7956332764711	46.0643962075146	-69.6802910458075	86.5535384712773	-14.4344006747592	-95.2347037557332	25.4031439231364	-52.0148421643071	67.0401565464584	-33.8445152089043	-64.9514354806906	-15.007668122649	144.8467551316	93.8829507776634	51.6167156616445	-24.0957921066481	-70.5093225099441	54.0379156459335	-34.236386642692	9.68441556654966	41.6766366583997	-57.9424174105712	81.4348212613413	82.4056503530505	196.160207815102	-1.49875539433583	91.3701189775211	18.2317429775392	75.7287481839383	-1.5141678452751	36.9844015647481	53.6217214478922	90.6496764890667	81.4870687314713	-32.7608523571732	68.0676284816213	-24.6112226716485	-107.388727653601	-39.5671404427358	-28.395092212563	15.147593615092	90.0436390494106	8.9420909591197	193.06868723871	47.4539028173343	7.1404783103394	59.4379030037684	-37.3979961329572	46.3744012480654	7.57885826643724	-77.3813770059789	55.6847281393879	-4.82571346230486	94.4533276877489	12.6176218767289	-11.1896718155147	113.966081223747	61.0078309316777	47.6753229783568	103.831082457001	20.2049291091604	31.9143976773619	112.285402468207	-124.641943799192	20.6735982849157	58.5333321227869	23.2097225587336	2.80802689459699	69.7656911712201	44.9894189762945	-84.440973721753	92.3775832881329	-2.55238470144536	3.7163467310254	71.2805470776173	35.2554667562422	111.480167470799	19.5153305588	-40.2811833717394	44.9076891649428	-60.3251592474619	-58.0873993568154	61.6271174228438	91.0199803818193	45.8845540201785	80.5936624488493	-14.9188329107839	64.9332881614803	55.5677483445813	39.546685251552	-76.9125082900759	-56.7688382909306	22.2330679357254	9.87332853443945	-86.3087826301573	97.7723790929697	-48.5089642787061	-5.05563160962549	-78.3748166223378	27.7686503739119	-56.299864195434	7.81130440289451	-111.50597568938	-113.324558417764	55.9981096683795	18.1293644731403	92.0220022801357	-53.6242676814717	-99.7085196682792	-55.7065266649695	55.5862945754639	31.6111392905557	-47.2826425870206	128.756425230769	24.3037380478294	-19.5173735730664	-70.5312817942985	39.4083420515395	106.586597539697	83.2563534437953	-68.3664081885739	-6.21193852465933	44.8697055424441	-131.519955352572	54.1333170009293	12.6089220491019	-24.9412665524017	-53.0531461041951	-13.929842734873	-2.1772464616613	121.452353286177	48.8210929101103	-8.93482987571235	-16.623556917907	-21.0204908195485	136.29230733924	32.3716381955038	-49.3543069649938	-46.0107525383651	88.4080683597781	-121.679898003867	106.736046181704	33.917818167733	17.9446442635037	196.556799852149	-5.04915637215254	-10.6679967955619	37.278134476098	-17.5054119414084	24.8928889298001	8.28159339851697	83.1097095164932	-40.0957492236844	62.0500389782741	89.525819898619	69.0708530637319	3.64224811747158	5.78467319990762	58.49294033796	-80.7601230133957	25.2453026543836	180.271406228873	-18.6713596031101	-51.3535105850179	-61.6731947705888	62.799932325478	-52.000333827279	-117.923767575657	-122.580923304851	26.5057353643731	-44.466189858085	90.1563880202145	-6.7965371412273	-71.0733389268067	-18.1963599225662	19.6248588993612	-0.596319725290414	-8.79155636717451	131.441861571389	-6.16071042628937	30.5001999116826	198.399981323337	104.594858827334	21.0152454909571	87.1359909370503	133.721457371855	23.576292983816	80.4762878491629	7.6313903394348	9.00969452524475	149.249648625186	9.98825104306866	85.1511786353467	-22.0659953811057	41.7639284620773	-83.254464444042	-38.4298278835712	19.4588616360024	69.2062059291443	18.7285993843044	-7.42502664593053	-47.5835674623206	9.25489183659874	4.75712509984419	-49.7195784913274	61.0043508445425	86.5329390229371	38.1212891105407	-41.4365983723404	2.82198149362648	-9.43904201532689	-0.0105603259777354	8.17106776392848	70.8332372583898	93.0698052955668	-2.57349447933655	14.2157553315251	-20.6044921263383	-29.4143918916038	111.697883352122	-3.51359284976206	125.82427612468	50.3418850433774	-148.007877105716	-9.01028223556193	2.74261921753282	57.0908006191935	-16.3950422885501	-119.822882013919	85.9506863574514	-32.6282783268337	-104.98196621134	-3.73205162405736	62.5606247709854	42.2108833431147	93.1121190319446	-25.587120187889	34.2160441881201	144.501367074148	-1.33856917497803	87.3608784921706	40.074827118079	26.8872218912217	34.8920603062338	-113.167805081875	75.7685400208975	58.5153492613796	100.24416888851	59.4154443086807	-3.74947921334467	96.862489681859	28.2838176333573	-44.3177730207348	118.242676357596	4.25183036338478	-97.6888042039134	45.487085042874	0.967432055310724	73.888689580557	28.9411590828238	80.9554498193279	56.8705706890277	-46.3824081630954	-31.7034461539035	84.1779231121546	80.7268536890522	37.8055390391319	75.405864024284	-49.5164940888616	-75.0777986587337	59.4546466096693	36.4842651513177	132.275215005286	25.2950467543906	47.9815676377242	147.522631192591	20.9659416319577	-17.345441030157	90.7903666406405	87.0826961544456	-24.4231213912519	57.58607553198	-78.9863299710801	50.01421681528	41.3387432168629	140.610211058183	-71.6654247822295	50.1796616079383	-60.9887281500252	-74.2727586458759	36.1933791158631	33.6063981968421	40.6258278339536	56.6663389639145	68.8065560302755	40.9791309316905	67.0367770031378	-64.5530405652021	-56.7751586573237	-66.626625614066	7.14081547293347	37.2978452916232	49.3669429134334	-120.663303783058	63.5510288767571	-47.846252553208	6.30992984460784	25.8061281759782	74.7559961067966	-78.300815264301	-76.7349554320569	-92.2688267369831	-69.9861421675942	230.100618956291	-52.7490021661756	44.7307852460383	-54.1551406658048	55.9141478831336	90.7980196827543	2.61442149089885	-60.511757239821	-95.5178138473437	3.95440132313604	144.954616168445	173.435884600304	144.424110575239	34.1754373419673	135.324539397651	31.6027903323989	54.4441788916001	9.21137439590677	89.4296952004664	-6.22239656166005	-44.975489471806	-45.2335905413179	-105.667013510139	-28.4349462474056	-9.3721165963301	-56.720921174778	-80.3286737834563	-66.7545516776489	51.647900330812	-61.7276861539503	-39.3791686607069	90.219616263071	48.1702200947989	3.58653197926333	125.550658998854	-19.9697492822256	50.8436478799932	-111.723678650929	-46.8022129471182	80.7268788149848	-74.434238681423	101.966005666882	120.164559219746	-28.3210517482154	95.7893153290806	-174.151024822157	-84.3193789634215	-43.9761324113317	-7.54312407517307	106.326975146411	-0.958534410321363	-14.2319245976994	102.499286299942	-38.8432122776675	115.350084990926	-12.7390066449422	101.35983698136	24.7238535811723	-63.6122935091217	25.8062058482769	-0.495177154695966	124.061124658136	-13.6384905720985	148.056389632169	46.1101702210717	-53.9330573451915	-133.280679627253	38.1302537578008	67.3382835237485	69.0445037220322	-125.931512303112	102.721451881854	142.611117506392	-99.3599267685848	28.6438313267281	-150.779396729961	0.910515767906872	-53.5930568591705	72.7983303469887	-13.3636591166829	-37.9757297763701	-36.2805464857004	49.8655993972202	-11.1080958680841	-43.3350267928562	-78.499669836562	-1.94878261113195	8.84492962721106	27.0262239286455	118.578803472362	76.9314095039015	98.9671080906098	105.833855515655	187.867943148256	-27.5364194874458	-46.1679646779593	54.7460258898249	35.3541465771018	12.4804696746332	-45.5599380263509	-28.3724446226433	5.23718024506093	-52.7681795672573	129.409641442522	58.2554854202153	156.313854474907	-53.3105319679895	29.6901229500855	-165.648091758714	8.46218405494278	121.185225858399	-40.8216610579898	-13.3725115275705	-56.2923741685197	-61.5340172984294	196.048210128169	83.1842140938426	-74.7991004220205	190.308955265626	35.352707014388	62.0351566200773	-21.5417474428084	-46.2147857505313	60.7915898907581	-41.4142818619769	30.9247047219494	-8.22990062879182	-17.9266920994772	21.2204691740777	72.7686118939076	14.2771761403421	-35.4532234726303	26.400871238724	-30.436699440741	160.877095648888	-9.45226389986419	29.0802289076103	71.9853757740424	-14.3535239383507	-93.470109178037	-43.3644931393819	-51.1379250932118	147.339179419752	90.6651874360998	-43.2833330473642	143.268904279425	25.6031420161468	30.7990606373464	17.1708589749541	152.129521066491	35.9058716299312	50.699109236317	-103.413667754817	-51.6849859044066	155.097382234676	41.4526562653894	62.3169211028313	23.7459269729284	121.351050488442	15.3893164221097	-55.8863625224885	-30.4971062004561	1.17241759221235	59.7623986191136	117.545638038868	120.187539930261	-56.3865159511346	121.254818923339	38.5502707950501	61.8114047284488	-32.8814691445549	-54.3310482978414	33.4724607620087	-109.086630649701	-5.56454122752393	26.7476539230011	178.149870286884	150.575669256032	20.5077464812186	43.1569448606042	116.507658321758	116.266346814555	86.1661741001825	32.9564010611683	-60.2224669188217	12.8315982140246	52.1100381609283	81.2528169151531	107.410202312732	16.6445507156413	-39.1903884794832	60.0954049071134	45.57638588182	54.0519065632147	-21.9801449210423	142.291127966622	55.8576855703354	61.3495741259363	13.0219857688589	-86.3350006925888	19.6325154899134	-3.4556038771716	101.42097598205	-41.3065211088058	-9.05990727582002	-45.3726776281	-88.505822971441	85.0792921790515	43.1880282322583	76.7767979899473	13.0451231179944	-10.1952151018534	44.6210603868064	54.2980879485976	74.0011216655589	34.5053710474286	154.615985255779	16.2090983692981	20.3921128155498	-51.9348873174049	120.503638856822	77.6319687836142	-18.5911894347411	16.2417959913824	6.79494832830403	70.5372749344674	-23.8295457078877	102.559650665048	79.3497471245184	-20.7440849803932	155.029732465363	85.1347813366376	70.8866366334877	0.481008546252383	51.4633223059	58.2197728578794	103.345869742454	44.0818069752055	-31.212372376908	121.863771786633	29.1626216518154	69.561869705361	-65.7169682861784	34.4789760228218	25.9750852986235	75.9050983648435	-51.0287846873911	-68.7034665775429	-19.7008784058722	59.7872296585168	1.51826314598611	117.790034074626	19.0421091243232	96.8266189334224	-54.4424006007794	31.1840399577277	67.3693021696001	-9.87160709880345	60.9043063585694	26.8597295557348	58.3548738701966	-5.73647853969248	88.5509226978832	36.3566371573791	-28.6160381021452	140.841305982943	-91.3517808997528	57.1473548448085	109.553425108964	104.736904019225	104.194349250203	-26.2118696416449	34.3725585973688	65.7374321845055	85.6632669690769	85.2221193368224	36.883041151449	9.99930393201703	39.2403365066119	-7.33944505417821	39.5571859299412	14.2822620803281	13.5736531860827	72.8763899023937	-14.6979743650596	-89.0514147718096	-31.3201343973789	80.589413822529	55.8152969296768	23.6979296431975	47.4193573809209	13.381987536253	27.6680810777708	-3.43694264857913	-47.4838319581288	14.7422431009726	-11.9832095538186	101.504415491726	-9.29210765558014	78.7714709087027	91.5925163691545	-36.5918448422021	45.2368974862078	-74.3806212101612	87.1303941605941	-34.4635394083555	60.7519100166705	86.5046679831462	-91.8018863224892	-5.1983437763671	60.0622797370582	-26.7622866444467	-4.66824135221782	38.2399006712327	-49.0145091074028	68.8101226875276	-20.2636817604453	-127.05960937576	223.743357485158	10.3860508197471	-1.00510843217478	-63.9539871851716	40.5840127145273	-11.2108567511473	60.8523239281303	87.5278730228343	-23.8197660848359	-60.1391551199323	55.2329416926979	87.7673694654785	158.225836346394	116.080327439349	181.610835858188	-22.8931511035605	58.6425608595832	11.2014925079804	24.5938380152827	28.0823812382529	-93.8302173321842	-148.345416389484	58.1608196078537	99.3890541829678	-3.5093937616914	53.9632109881136	47.2582777130101	-23.2968802636913	54.8759277186242	22.5223089719351	25.5290464441122	-44.6206165526071	111.898929764766	-41.6975054572594	-9.28226149910392	93.5378739898126	-45.9322352264973	-87.1714879064283	10.3793049464241	54.576037963001	65.0853282511271	83.133290661755	26.5183433206651	-12.8275927850906	122.821979435232	111.812266076408	83.2595910491708	210.348414160316	-12.6404692689473	-34.5865224636957	-69.5451892931521	6.53283450423226	40.1837585656524	95.768363470469	38.5367627601647	-20.6366591220377	78.6295628122962	-95.1005619449725	11.6401608955657	-46.2770730943881	-37.8970702931393	-8.33483507640221	-49.5497017870368	36.3532235903073	27.3072665890024	-95.55549763934	108.713530164311	85.3060714571892	122.419029466282	79.3914334859149	28.9573380252275	97.0219177605677	72.0747751291242	58.7099493777426	58.5549725003405	-4.40243672858594	42.1395404596998	19.6706217406409	-23.8641739058401	53.8898727829871	88.7418881094907	-20.2497941683569	17.7676687286158	-14.5622409152435	-43.3250323819791	-42.3839123519728	71.3651341567202	-55.1390677465236	6.06815040914398	19.7240056279625	68.2259310552756	-47.9136174595135	100.306469685783	68.0689415874859	19.4983132354465	68.978328799804	22.2161397304494	30.5503997471535	97.2049236962403	106.9233588595	-52.7522448674708	27.8618172003736	166.506688610463	120.561775576894	68.852497601269	73.2108187445716	47.4508429144723	122.660520216799	46.7425285280713	94.7685176779798	38.6472772224756	56.7725464039203	191.856263017368	117.649096338692	141.185588331935	33.5162988569983	-47.2792485898053	55.7651272893365	-72.4583651339869	-41.7489425138767	159.452126802388	120.360315563255	71.5455897653824	57.794882113829	166.01139490156	85.7622240491471	92.6021468605747	22.313982737883	-24.9968189417526	119.808417376871	54.7462767290804	62.8855898153097	133.926906254698	47.5990883724461	31.3605132737816	1.34905693826306	85.9445597216707	153.90723036155	1.57646309782319	136.939872947511	-108.418439693415	-10.0488690174579	167.793005508588	-10.5558947629154	-13.6621473820214	11.1736043671351	99.9065752841559	210.783445035046	125.402422418657	20.3179565797523	41.5248362156904	-58.085165628744	137.390903794832	103.04688587496	78.0279202457239	37.3043497304291	89.2675966944371	94.9022266047509	30.8059906031244	69.0433579134639	81.2221385001361	123.726924570799	75.0270324169389	20.2855202155019	-0.186496665788127	-5.85295436816762	69.2473588627363	28.8057414582061	-22.9846308430726	24.0298975098607	-5.93961702932484	3.06429459699393	112.441813819083	50.7934708893159	-47.7161171404679	118.324173612208	107.645918570918	30.8235921130681	203.355851298013	121.675231272387	100.509805948025	48.8954794215095	81.0563227612313	113.959764412473	146.48079892134	102.383094313954	-30.8189666862116	39.7195832726757	-15.4906516714027	-19.6882173695728	29.7034778613872	-9.86592071739085	32.4217600718134	-41.9548486529438	11.4718750499092	-65.3934069932359	64.5739894136871	6.23252709893563	107.637877320562	-73.7079125124644	1.27179206181609	-56.4582462757309	92.0713002961963	137.453194440348	-41.4896593175445	59.3515861428831	42.403413486944	129.865208053629	127.492187697266	71.9562054761627	-42.0424794001146	-5.06335803526122	26.4662174649235	107.71699359318	-4.33599217098595	-27.0726547339038	109.667530100522	-23.7901644103645	-14.1418605555871	39.2425463626889	29.7160736449234	-38.0695648783849	-17.3191907382345	35.2895102339625	86.6628601480915	105.237249124081	45.7852511197946	-79.1247008583463	96.3679299681091	49.4168583928166	-27.4371262653019	-85.8155530708902	-42.277044266934	70.1174902071793	100.406704600709	11.708025712844	-56.2967629385241	65.469426322433	-85.5176482384428	2.77693360460432	187.698055498426	-3.8051265570316	117.197850463448	-62.1872878641717	-4.08775400634534	40.4791331211439	-1.36381332849908	-18.6881349649843	41.5847763278036	27.0968467705628	112.519943463032	190.409199065008	97.7455107907215	-48.5059577159921	7.84351961609968	-30.7281399678943	146.05960992907	36.8242100160517	52.2263900671535	81.249057801269	-3.26518153820609	-10.7509450386246	46.0170447620179	48.178308288681	20.9913027975064	62.4110704959237	8.46451832682897	87.2231377612642	15.4237691652853	-27.4090928781718	131.14030145049	24.8781952196559	-44.185491477241	56.1083859577493	21.5263835009077	60.5993443564761	141.965099608447	-70.6578635029636	-41.9489134465939	11.4227717582581	-111.450484517475	-66.9227126072575	0.100122447469175	30.1032315990502	70.7842314423133	79.5291483104676	75.5015083278762	27.6333756810373	-102.753111804909	121.828007671729	67.5323969491365	138.681178606651	-121.436005694341	98.4905535828218	62.6517358587513	-62.1629529071207	15.6878308405819	158.179187420259	36.4401231370648	51.5954781863265	-17.1129438680933	-157.124196464844	23.9741905028889	-141.195658382762	13.2700650003801	-105.77532624045	79.3597986640813	126.002382974158	-9.72912624822447	-46.5284224409578	-151.528160783574	52.1108183459085	-22.2509885344539	36.4265981070046	-1.336526636239	176.76384225012	80.1838162643724	-48.7159954292689	-43.0357481573778	-45.4087073163369	91.378852822219	1.35147347144812	-19.4434301040953	44.5892798251294	89.027888245346	50.5492706118484	119.327527912744	80.8821616259688	91.9488808838331	140.516911158192	8.81554072624635	83.0558490632321	-144.126713486309	-51.5084831402407	-32.2694934570302	120.657438436503	108.856746557524	97.1041335225561	20.5420466411338	34.0450741815439	48.6697266053291	121.983488262002	88.4637634140514	31.54242974915	12.5277000059797	3.03167644815017	16.0216211488626	153.349624956597	1.23114714991391	108.823480470044	-101.497018099936	104.330128402968	67.0720528662246	124.887087581733	157.972685388683	61.0003733877143	29.3128550611223	79.3638378185542	-17.5556704463663	-96.3614115509361	151.47117445906	51.6583883228452	78.0050540660807	138.78528866037	68.3451671828485	-27.3695694026046	25.1535857691308	-38.0401391656098	40.9826252192611	9.5516412089604	113.173474246046	41.076651990805	37.2289039672181	19.1691148258396	143.875631772144	-3.42758498401929	0.94147244929286	4.68670712741323	102.05541135178	186.707295447305	68.7814642065553	-36.5974649770529	138.053380428991	0.844863861585509	185.463038658243	92.9572889015451	43.553004477006	27.9473906680473	128.081042037031	58.1960304783172	17.2208701824143	-10.3841709979945	63.3569413376816	16.1240923398191	22.5999691535015	-31.2517940480417	88.3489480525552	37.0315262697206	74.2256641674262	-17.5315713610759	-14.3414458280222	48.094307417166	50.9094229281437	15.0382188582703	8.66831031785387	33.7832396376812	91.5776566223331	26.9679942685561	-44.3181188343676	86.8588668105758	-88.6637287459389	63.9193960772018	-39.4700365330557	45.7295804377547	32.4130107326586	0.665714008451232	88.9744761705316	-73.9288647585859	-52.5455859304541	87.0084616993461	44.1634484221793	71.7150643211362	-26.3699092099682	35.5819391506429	153.741582193442	-30.8545213426287	-2.66914109078971	25.4234193887983	32.8651825594486	31.1767047751723	-10.0332994142989	56.8523989461496	25.4420712393738	47.2832595881769	64.8656200829298	-59.3923402048857	-28.4442214105678	-0.122470689094371	185.64480203675	69.970085371211	210.025344914409	-10.6360961736578	-115.069837991975	3.92819646066096	67.2357044252791	-27.3082255190672	130.701647790301	85.3612564420519	78.7131226824238	147.73977556032	-104.754350373236	50.7521503582046	14.7572950108827	99.1647386416814	-109.085764888402	94.8291458355184	71.7130045003598	30.4152982279165	133.770342800759	-81.732575506815	-87.2514907641407	25.6462105714721	-61.9284733564806	-74.5566880488183	116.336014510275	131.702700562042	4.34257305286417	83.5058605454726	84.7494069445556	-49.5585047064383	-42.9546919241952	-98.0180206826589	42.5467530019451	30.4588933409074	-40.5370522473006	55.7139062945246	-4.02456002733936	23.8682422796772	33.1693463274654	-59.5400664421704	23.4069247814127	92.6402617356196	61.9699441877036	-38.7247205705062	56.7898526255981	105.869082887735	60.7169999972298	-109.634588984849	94.5754901377352	19.0320012097736	93.0239010165812	-9.20550492452821	87.0843994895506	37.1094517711599	81.9633640024247	-69.0233558469995	95.1878144269517	14.7751113019709	23.2633171584799	35.9741101748343	6.01400432581556	43.7650484308118	38.3396417582227	69.2002181430259	-5.79558261880084	83.9243062338198	23.8026200682473	15.5055677845201	-56.1515590942169	127.724174809961	79.6570987128819	78.267273489804	166.430355748557	-6.55461554108024	13.6126937525323	26.0284587673671	35.7608828202283	34.038478336841	38.6483948435509	-95.0859101492391	74.2152295021804	23.8957797978319	201.314132847302	-151.443822002446	-13.8739623408869	164.760069256974	110.591304282259	27.9521186216446	-88.3759544193746	22.6457525651165	5.31006905122058	29.9813237835376	41.425514272411	-117.563561205598	6.04422523782921	27.4713048288592	43.5704663301437	16.6039928607349	75.5330068012438	136.633777836566	35.1334652403318	145.555559250494	65.2435432408244	-111.070474872071	-56.2111242180863	11.8104966436601	68.1004050366232	70.7564450925397	65.9554872627824	-88.1147002668836	24.8960724613695	32.8892676844029	107.685196263066	30.0001132231567	35.0599051237814	71.6881587268796	93.8682118982122	95.3728103549979	83.0886337623534	89.8322795658694	92.6120564822343	91.4685741055782	-37.006463155785	184.658786700983	97.6296295807754	151.070303847341	9.58360962490724	-73.4874815147111	79.1826190134065	35.6526284992625	37.6876017969472	47.7967956086987	74.7184496771062	-65.868426737195	-37.4001839246614	-139.604957859596	78.8056073063989	102.948965662065	101.339917947925	100.523361686817	133.41217032508	14.9313182902805	-33.5775228823343	216.776512247352	73.4515302972259	86.7434220397388	-5.38948210815238	84.0127925972133	138.848692604782	27.6432370584682	-7.50623092013791	-17.101844008897	60.3939401427002	-17.6834764096393	48.3216348705464	137.165833941517	70.8902670027026	-33.5331952815887	73.4888058376066	118.028077481099	22.9652998428801	39.5314601479635	97.3878194499414	214.47519986435	-12.7478016870457	-7.93089061484568	8.67203794926581	-5.36199254736289	-51.0002709591447	64.5987343898923	169.503149856955	-36.6281141907369	31.053353094808	87.3075425688959	-67.3248727196681	13.855575327976	188.740173646524	40.545807447425	139.571782188886	-23.7826957141654	-68.9410964097416	199.765952717581	-19.9396682871577	106.533922748333	92.0348742823199	93.7898476431222	15.3586128544379	107.991343940419	151.28654208684	36.1871143573969	49.6243559241593	103.307211781406	23.2768901793079	5.8833695157025	105.940085820496	135.311479747892	57.559822171817	-20.244640167507	-12.6938488340888	82.0794567118976	5.38184787350485	6.68984936477591	4.92551805923142	42.9074146272708	72.8584717935107	30.2147174423538	41.5994080734822	-19.1850276632797	-21.2877896267032	-6.40581761240696	55.2535513061563	-94.0095819597824	22.3992515325946	-41.1237129524229	-20.3619167646582	92.3036423337194	55.2114922176137	87.1136609532293	101.127680783789	61.8500636899748	-3.22182000247574	102.845854676592	82.2561374587584	103.235340299286	-2.32740373947036	37.1949744733679	116.60935791865	-60.5775409189691	11.6885515160982	70.2633048981302	74.206636815006	87.8832064999158	68.1200932808563	31.3644257313061	-1.30468539743765	-14.2924217761934	-62.6568598531353	100.6928837331	-97.9375435601875	-83.6013050173842	149.908350651003	-32.4059009986152	129.784731951678	48.4326487235494	16.35825376408	38.4511430759411	95.4980479488431	56.0336114848876	-28.3500869782902	-4.64759900902982	37.3604751340932	132.697134937829	78.3536672826501	192.317810030853	-11.6890201800276	-54.3525051566651	-17.3286339523922	199.106902090071	-35.2111721340164	-32.6454550701847	9.84847587077843	20.2707140422471	129.728672301017	-94.5969291962513	46.0380336792193	-19.4091444114366	50.6009117909332	1.84238806854489	99.4996097659073	39.2322122278965	114.16323879072	94.0704292520373	112.790595867069	-88.6940121092962	24.1436706481217	-0.568329766650095	64.3691051676185	47.0476578274614	-17.4190181552432	-7.42036878755709	8.30530273476472	5.53600416559493	-91.0586583748898	47.52720420397	6.1183758908287	-16.4632153606325	97.8866008364153	-56.221089701132	-44.35278791285	44.5016404335998	9.94890655067502	0.978594105710386	-6.53434944675519	-75.6755077038874	15.0975298412246	97.5050906977124	-98.2791757987333	4.59252446426819	0.855686968491455	-25.0802693836081	68.9492476066405	-4.28049185448344	117.544046639912	165.35143533104	-23.3293204365206	56.269823585327	-3.80821591468623	-3.09216749217273	23.4808865462608	-17.3427447298845	50.3179100870334	62.0056864649728	-53.5032736313874	-7.28701859419402	-0.908552664334593	-101.282228054148	31.2434141390445	-4.85979531267776	58.7230547237689	30.4858113747403	-60.1377554305894	122.70840177508	84.0829734105428	24.8678275813929	154.496820977608	-50.5937814999158	131.49512713262	102.794092129897	-23.1496975992879	-3.54121901247743	80.5408822912526	187.139261096514	117.374623863464	57.0161718728143	33.3733637649923	164.928522920208	288.278077535136	104.619377316476	153.18924221857	19.5185325996231	1.73462680177352	108.148060717957	141.979651353924	68.6668819087192	59.9462677614447	48.4469463414728	3.12200935857379	95.0839696663827	85.1522543420108	-126.41558047639	69.684199979605	34.5094121961785	-8.02065532001461	27.0227268262947	-31.1204623214074	31.2505355275732	29.9499243131837	75.4717070865352	81.1276768035619	49.8901448065556	69.9748767966717	120.373458488152	-29.2918293140792	107.379770661571	175.268632653504	60.6966211596116	11.9505581729954	52.1344063412683	-31.9053743626253	144.623611792114	-76.5993893129396	-28.8786500629707	-8.58691538328685	41.7423306925091	-11.8080351565555	149.535997849611	169.985740094866	4.52992813194942	114.923219482138	-4.7440126188676	67.7961828793016	11.700137806129	-15.0944468287579	80.4460382360559	67.7702908138675	104.17174835703	15.9741694130111	41.1900938027306	123.97115022766	138.527448061591	95.9006731880952	70.7500617612031	121.828867576728	142.238292708019	63.5438678482762	98.7296983622136	72.5661916515116	26.7990932407155	95.2688036197908	41.7461890829079	100.546834671105	53.0367742229514	-38.3568167093232	10.5049660262011	44.0713705156987	38.3170154856568	83.8624878187026	107.876287858022	58.8567704939572	-21.341917427516	116.617198574935	-5.57408045661987	76.270216767594	-26.3092924648058	194.241247733609	-52.0289184244895	0.373106608835769	32.2165901956771	-89.8908405476241	70.8518083417039	47.3338115604174	103.969760518426	38.256899171748	170.130507253285	-24.7246579136581	111.805329780813	76.5293400102869	-12.4011518094765	-22.5035375166183	-25.1769361138406	7.67482500522692	31.5838223697619	74.1728984837659	71.8887283334847	134.530177518915	-15.3469572115318	109.087906728368	91.3127449136125	97.9468689932467	187.895327576231	122.729691043064	-46.4975094348409	-26.6865882744407	161.362575437486	54.6986884046645	-13.8153787698081	108.981906192208	46.5102276044964	71.6436625348163	85.358257483135	93.4051943264187	-36.9579372139877	49.2700303931013	19.5376516314416	116.460376177703	-16.4439615345099	12.4824528102286	-8.42757843029347	126.505157051777	159.841665985288	-3.28517166734275	114.730160979702	37.5596889533622	-110.941099360838	129.105515253377	44.4779348792094	27.7883411193413	64.13151087325	106.09599064372	-25.6610068150376	162.509421602865	111.916761283489	74.1494894849407	33.2178687007822	42.2041437862474	103.505380075781	15.6018897283202	-55.3374211538733	171.488705538508	43.7724033899208	114.77687566552	-80.226540041956	-63.2259355699716	125.119513901554	-75.5752880366397	-19.1957200446003	-34.4070989331922	157.676255410001	145.232879726907	24.1503220873899	-0.0281813924166272	30.6132682360818	43.2356073987152	123.824634531427	63.5646536568495	65.1880007764921	34.1608149809849	-12.1005577535921	57.4290571029563	124.548411887453	-130.210924611285	47.7585649488427	-33.7592801911655	179.449460341933	45.4889932608266	87.5020246259887	0.64391974693433	1.77054299301847	262.572819288599	67.9885736465073	102.642766452186	22.3855467389394	116.472031809259	67.8316745640947	14.158572190128	13.6698814361666	135.017583087685	55.5803603562313	-30.272318195352	67.830462235463	56.5575080401145	94.3626291470557	60.7360859924142	21.3081616055325	69.0993045807334	79.4199192868084	14.4538025465765	45.5749488470246	80.3820917192407	70.0331620646876	149.359678390799	86.3056138440154	22.1190220738101	136.978110957705	52.1641060115946	29.3466492203462	-5.70945059070846	-73.9231347019042	9.2283490244281	26.0943391750699	-71.6524885411212	70.0549098495151	-82.322773694579	-19.8624242077839	75.5024388216583	26.6766568264975	29.254386734533	56.7091244104109	173.110133734758	10.3488956398173	158.325663509943	-4.32987950222173	-122.058292164945	-66.5389494508083	24.9970814849175	6.25758713995992	-3.20230290420091	65.1543271977761	162.163757827005	115.807561100646	-25.1482591169342	-9.35017050525164	102.557778204983	21.7475695643884	7.91508260999751	-16.7592817768084	-75.0526025293836	68.4543923712063	-58.8180807923079	-0.598872867082036	127.512211569972	98.82477776889	-48.4546999227309	16.3296155999828	-176.747597009721	153.81558584598	109.356572448372	27.0563813554352	145.098954224731	72.7163415389006	-8.10644358219406	-9.92048420361402	-93.417199061916	121.184835362338	40.3971324004402	149.99100385926	57.8790043329116	19.5328406561651	122.892344067515	20.8215151712102	0.204922327513714	160.214276756215	2.26646227596143	93.312411379339	236.686290937806	-12.0904435092259	75.4031275637785	3.92436066159541	53.909297474886	-3.21625472185167	-8.79050095734385	124.168028014185	19.1641227929474	-30.3535996416183	19.9981757113667	31.6360777171907	135.383460638243	120.538164203099	-18.8402466772952	102.432490839469	6.06228297679581	-12.3375785133668	104.619533961775	53.9701173353573	75.734369819507	86.1537715069361	102.507552976758	86.4883882367869	116.882260579097	103.616795336982	56.7275340460483	6.61035098031448	-6.56439644479337	118.368639822517	98.1669828717797	78.2348160549793	61.7277257785315	-79.0812839815106	-13.0751728860603	-129.12539288133	73.9371642165657	134.462541449798	83.7971157128711	156.93219899979	165.825454992913	184.90334496484	92.3323533410162	-69.7719993067431	12.3129894267515	-33.0265562169333	-32.7573476643861	45.4142698269329	51.8564245909331	89.8868869607797	18.417763346544	63.2446628364191	10.2417665771268	167.465125027265	-3.99691891049019	-81.5810721199098	62.4750081282814	71.1587197157814	6.79388221971408	-0.37342549092466	-28.011812458791	143.983058651019	17.2562633510713	-2.82921534059517	113.12745521613	-18.5771007951064	-51.8177255045866	9.52627824247054	20.5189674278433	36.4634089940607	140.482847356916	26.9257427300627	5.23100992733021	105.932272564602	228.304811001653	173.646106626093	41.0116657786738	107.437547894536	77.2832054983414	51.5544785696529	163.212791967184	163.393607583233	115.491627203603	105.547822596626	14.9849093482687	80.8302604429888	41.8321664800189	44.6034743579585	24.9663888427434	44.0936121284615	-6.80543223358654	21.2620301125061	36.653508904509	3.49354944527204	138.756666490969	22.1122680630476	-3.18193777345937	195.894316087711	-16.8118763211907	150.579276280214	45.93852005973	-68.1245490464512	88.5303841600853	-16.343969835002	58.1807391214859	49.7164239189815	83.5910696635381	-34.0383315851684	-30.2004429113333	-50.4917866147584	62.4794496914308	-8.21901126196303	2.01514669300263	16.471497029656	116.916064396519	-89.6353268770731	-2.09508911569969	147.977020746077	25.6715290755913	-41.7689158812576	167.792006947261	-8.90198047083061	-54.1073764130949	17.9908384412919	61.0283044367688	93.2055559940172	-18.6686749820344	94.2753188140834	34.8881501164876	138.719617697793	83.5911656317135	127.480034175736	-7.30467140324504	5.26587753880085	99.0133794604994	75.7889165239322	47.8914614143796	-80.9307027840514	120.227475692762	-1.53817556475133	11.3826858936525	20.7327010299196	-15.1196018508401	-31.9566994496904	42.1858692117353	-20.5640859076582	81.2563863471032	126.883457499096	109.811942287349	70.3781324457432	-29.0993590869942	-74.161212905869	99.0132291650586	44.9940910551447	49.5127022499179	91.7821104989694	76.8595997060652	10.1887784884832	125.283361465679	93.2501857197653	-130.358919243364	-54.640786777942	-35.7784355877145	-114.088089825183	-2.5862560861724	39.8294043335006	-39.9687120864595	35.7953800124139	101.802634882073	-73.2930223090925	145.896635723361	44.9006137061009	113.647590362973	-10.9591715293247	-51.6700439296883	54.5809334873957	69.4922669822232	169.902702240167	28.7022907421374	110.040603930529	45.0990160980168	-59.4441304321538	-61.5064353579868	70.7666200207113	-21.8692887539005	-45.1201769102051	7.57115543261375	75.0575140531445	128.782936266924	254.813633146664	91.4359008557276	39.8163360594251	214.578666281571	17.711815221421	44.8067544986734	-47.0457673603928	-18.5344806249077	-31.4526008204288	4.41708497387026	81.9340301824246	75.1138783634074	105.836176567544	78.0025237624022	-82.1309290482144	95.6924959821847	-4.04653152453238	21.5651440200883	82.4303155825147	72.3781738997135	150.690682636917	144.198984333577	61.4527678595861	2.61489345447717	-48.0241268659877	80.1533569526789	110.667425637957	-72.7444010744941	124.330860762147	60.9003732839464	2.81224855395999	-9.94706608869274	8.96290770316227	123.200272765632	5.42709859097295	52.673030096749	58.0781643385153	64.3269363839825	18.5815367801282	32.0285183633921	-36.2939456059136	80.8754901099242	-78.2316934493239	51.6846129485123	-116.733891220924	-55.0244301142629	27.7730589071082	173.192198180785	-4.20519437239568	104.881997394699	25.1771737444492	117.504885199411	46.1984648815329	75.2002797734115	75.3707465339528	159.718091626439	117.253943097299	56.8209639179241	-6.30858573847934	-23.6409935411675	221.060877195245	66.7949388915065	7.12359020517215	210.691123379507	-10.9927521747034	175.660193331292	23.3861219576233	84.8724737685934	25.6775353642824	-0.525755552859664	174.95643958783	120.258985098307	80.7500105679609	107.681986558321	63.7206851837022	120.589396870427	56.7299269606988	42.2341709676496	16.4937079203257	50.788317141926	-4.5673890073723	114.606974068715	75.4707956156066	-6.61469835819935	-71.4078053678968	-32.5657508157589	98.2167087026321	172.468875533021	144.580656226861	36.6868409850908	111.721695006404	171.897351293608	60.1382332551379	108.426593918472	51.3900234338221	76.8173938638392	198.809301390264	27.8289050305627	127.318359662558	142.851456345261	81.2520778107188	116.251791460515	56.5498384897046	123.50478054634	47.1999998086924	24.0340701913381	19.2110608909079	-155.885025882589	24.2883829523137	14.5747839036239	38.1723989028607	63.5154841052761	118.427125397741	108.55705151963	30.5904528219046	-30.2669816562091	71.1316244663135	190.811358403678	34.3089317009704	62.7759916396653	28.2944135061812	36.8880430425554	70.5312800447908	48.309218323644	135.215274069101	93.1555292987812	-1.36998339945012	-68.7124276830451	-15.522133663196	-58.0824657666717	85.611797396107	6.86082516752708	43.1268516393366	152.536143038885	-74.8241973149381	94.8181828049856	-59.0876544414821	152.406606820313	38.6987916979317	104.991280218662	156.493482621437	173.046451003695	93.3653121040825	134.274913186903	-48.6309383875443	21.6152644023605	140.653183618611	115.54228151392	162.854317099681	-29.6568804564283	-76.479796726418	-6.89211671901717	43.1943183567561	-23.3044700940818	125.368851671575	42.4805366855868	81.3154746716148	-77.7465660509558	210.268102314143	2.68721432220241	-3.70855478781527	144.393173423626	130.714401486436	74.3845260752391	8.83652227974949	153.48981062824	-5.54131860229268	-47.9080613168073	56.866624707991	125.563972782847	170.400052461506	59.0486166677618	-31.0954433876507	154.533176142561	16.3886864090391	-46.89708367573	43.6553596163307	98.3321966418187	202.590329651442	205.594584837431	35.7175791602019	69.5001822893298	74.7507692360248	-7.39973328110557	-17.7273604677174	-25.4400462047392	127.300971172901	-15.1295807806215	119.303046468831	55.5098944197547	-44.8908003080867	148.634257576328	54.4847034430513	100.125574336353	89.9867318999243	-21.9910409245919	129.455620345607	44.5914686039516	125.201493798462	58.8490783522136	28.1650435911074	219.743466767028	22.5229000086231	35.9566048932066	18.1618881411657	-16.3881357212492	6.86424152265795	74.1333442994671	94.1295795076119	-22.5915216878998	-18.4122902208462	-159.987900889243	-42.0362433427422	16.8909994352157	3.39677760894619	37.7911944375996	125.300927938031	46.5905186001532	-11.0891297130693	6.11953084399477	93.5417260169922	11.0088110147871	16.4882639872708	41.8434722425829	103.170483058562	0.15100880092541	118.369186950517	167.273819885062	152.550368307167	9.9233006155473	-23.7724776176443	73.9949919548567	32.3920718205434	49.3340256543834	38.8965286424366	59.4335601768115	96.8915187954938	18.8629188908981	62.3302790489719	39.2803469199334	-1.19985761008195	89.5631278818673	110.074477816453	96.772734608167	6.87718716850486	-29.4148032181406	0.248717754392828	-0.922121883264367	77.1771932896653	146.890511525369	120.088820209309	42.5422611401659	28.6802095832541	99.9651189885442	76.099895993675	69.8497478640386	71.3048718428279	29.1618167810176	112.361927499882	120.42304162068	45.3463229884542	10.7757342150508	112.933953918046	86.6172610289468	99.6080395149279	115.043815692504	12.4710716297825	99.1099083215067	98.0637830150085	-58.6117811290208	37.6347241637768	-22.3076720183379	8.30848321145436	51.9452673999148	-69.223793213941	19.3915962195892	0.0706324757285302	-15.9824295085608	-81.0609796211363	82.1480212404364	74.1576698450993	172.507926257909	130.971352165061	39.8199440907663	-2.2327234732137	-13.2313570095347	142.00789494656	4.76374831821659	277.600872574337	131.158303821629	170.669051035286	-2.12113581879635	44.7917921870384	127.553572187831	-57.8712385695571	-98.048140543938	44.0401952178672	154.166061604275	-100.028085261961	25.5433105385232	70.7108693518312	39.4580018425265	39.0213874327789	56.9460070341395	56.6486145522413	178.138331167117	221.508539404701	65.9231651291817	244.592752910899	71.9286818849412	77.6779913352465	46.8692653278742	41.2386522341588	40.6435392390061	26.6176152120938	-27.3487546795607	86.5773635722944	68.0302178533939	25.5019440710446	34.0716438604647	61.8373934957167	76.5043375581042	9.88477822254458	34.448973433711	-34.2384073838795	140.055482957676	95.3128956022358	40.9649703825298	98.9216123033391	80.7498828438122	132.153065441672	123.512828379973	75.9881072516281	126.677937260409	26.106262901196	63.0681879795643	188.130829786929	-33.1887829540315	33.70173856781	30.9565136844965	189.859301743052	60.1537734101844	73.9912203880349	36.1892782437046	-48.5587467580465	188.119047972026	48.9201403354751	25.4053735691277	74.4081940440788	21.4778562717695	-0.114391372989985	88.2240778097541	192.631415719006	86.2038626745144	39.4088754526222	38.9425916010821	128.121114147998	45.7887314336674	-62.8550543340464	55.1467471932206	154.372709622474	153.120790640019	30.272705881303	138.878809657961	102.932014351855	-10.4296893632383	76.7694432375351	103.659718659384	52.7629481522386	-1.50981568038492	148.79544259043	228.339359726366	82.087470755197	-46.7378150370602	24.4558677691541	94.2825227040103	171.418220052216	141.252527964728	34.2546866012672	1.16342118229807	98.5802197518135	186.217222739514	56.7271069916359	58.3321071737648	29.4731994198171	120.150291536813	124.680073686485	118.415888423018	82.2679202607795	-26.2199700550461	64.8503289661976	-49.4465153970428	55.1462272188321	-104.712977816039	179.339298036433	120.059429013844	-21.8935462653906	81.5301486858122	29.2989415559996	26.9707779193677	105.231826241559	153.992646650282	-30.4658776426418	55.8480752588979	115.216112491779	67.8412835681499	101.464198107754	-35.7640607776898	100.000155704933	211.497205375501	107.386497238539	97.7909803847758	17.5085558844598	35.2417312204536	46.729814912004	43.8946613145235	255.879793751606	67.3022462049928	-75.7746052078237	-16.2140967006154	113.2164249822	33.6068175940136	100.772275697404	-12.5090923262424	121.990904651934	80.5271323015694	143.479781080587	45.6855529142915	14.2549225682005	20.2162914600879	58.2252688103395	160.81063480973	107.776423369062	104.9582637165	57.5619558496326	236.664847559121	133.372393455617	-52.3772102330623	64.9916218670593	-14.610959587174	45.4132329196752	-18.3157824237329	78.9220831215132	133.941340701286	53.7187600914476	-85.5828652464563	74.8153354973015	38.651314069087	32.855860172579	134.353244638777	71.851560700617	138.407565782962	58.7040811716532	97.9942628199908	152.933983702774	-11.6017205124126	60.9668381651021	-25.2543746641646	56.521699236102	-33.3851763106788	5.37157847119579	-18.0429056562787	114.094843827254	101.865032154442	18.4635876253276	41.9429010594936	70.9790727530942	117.247397024263	46.3548163089841	41.3812704470437	-40.2042993665576	-3.32903694934714	154.63079393023	-115.721598939862	45.8764571418548	52.4554843074612	62.7853203496716	41.6834503057246	-90.3200537750339	27.3135920179125	-76.9713516316313	121.020361183612	150.189072376881	63.5328398318009	162.302740314614	7.67025951982714	39.2461373788138	25.8682608621318	74.3483958365075	195.059975504864	117.668407273459	76.1307963000747	58.5604677057818	157.227253894782	127.439810715406	-29.4195530227335	122.331542651333	230.849600565746	-28.5013646852749	-52.5088418169214	115.770118756528	111.950505157445	149.472213294074	130.741093553487	233.243247017142	-2.28169270421836	104.556661390767	15.3280664456659	130.046861743724	96.6269810812187	-20.0716396016124	47.9070698703893	19.0936469448122	70.8134301677852	79.0290550186235	119.709468134017	225.616128658077	27.6267254890267	34.8405909800432	32.856416191717	157.625810791589	37.7911492215294	37.9062235664007	106.202550740776	3.65515387658695	40.7710755535463	115.330791531531	30.9952031280156	95.8135004441665	107.054044948679	147.192995523371	61.8677814649277	55.8453413530326	78.6027303213798	132.543694851936	-18.6148782674584	135.019092705539	-2.88998925133865	134.985847955455	96.4049129882412	-21.4089728518009	99.020656220348	59.7265019376003	124.923917758463	30.6864840530784	6.7879381155451	12.636253643848	113.713310576937	-24.9463441549328	-16.5900925909812	59.8611159988025	86.4890935308464	2.91405048224647	19.0278122333774	-39.0753629058016	42.2103097751183	22.9066017476093	17.8604783157074	-65.5253171236463	24.4856806629707	130.632622156877	125.707248312383	90.7605694613382	110.474826679564	-46.9593725470268	107.745510616405	118.275777382155	36.1735174512133	128.767633224216	96.8486409092193	7.36703312909253	80.6218582841352	175.748443822925	66.4196165793095	-37.4656167410196	98.2712874031295	59.5388830727628	121.326304725135	67.3475893756006	-2.40366068993558	-27.7497024700199	81.7135410421462	82.4096968444993	173.242644033093	100.477632082186	106.538680143362	108.896790987917	116.228098092241	-26.8631398097965	51.2057328065163	79.5692945519742	28.7418627153932	31.1616708609156	105.772611128691	49.3485626925058	103.081074045282	128.271575318348	212.02502454669	85.0556792577744	5.6526823222772	136.866157426238	-19.0019498982471	71.966854909192	173.244641149065	2.53681434257646	8.33028153501016	115.465675474884	109.805154506295	30.9435060875452	28.1568098841201	59.2679879201444	15.1765056899768	114.558975451643	104.455469301965	40.5810457316413	178.149533351029	209.433171701767	92.6038717798547	-135.656919840119	116.733765282346	27.5718568429627	41.3195627408593	1.6544368234488	-11.2051089255503	165.096304526032	-20.9742897983429	82.6270565270144	83.1332058324545	152.240132724194	106.177972308168	169.19181288102	103.045047158465	65.4846490981188	126.655570731598	117.607062129303	53.24676471252	107.24015926486	50.3479751074465	77.6513475124241	131.464831563105	49.0811669367387	75.381640756603	116.856757475603	32.6273645727559	50.2092368490944	88.3245922583483	-4.39414593299603	88.4665432496031	-11.9621406831794	127.636017204901	27.7537982108458	35.5594019761136	34.8197985614711	76.7858991856899	161.676158781084	96.1204181614219	85.8272010899583	1.17209131503341	122.068975646437	154.934482926568	26.3072468758569	135.603901040734	48.8873866252663	-41.9782284905191	135.792652774325	0.129159952002624	104.217226588763	61.7748895831344	16.5274332850277	79.0263576911505	196.35615657516	-73.5652392252955	47.9007550934757	-34.0020396519801	39.1791030451452	236.131438715033	94.5900228536782	111.449669786453	80.6204710210079	41.1063353929337	64.1212813309508	50.7782318120301	64.2372153474028	73.4230221317364	75.8391585139132	107.33691816137	-40.9439144470366	148.889668915484	32.1809428727438	38.993830604908	130.978423535142	31.4305546770843	48.5432784303493	30.768616026328	86.4982539096759	16.9094027143138	103.21503382467	96.4726889342217	-0.044948890353453	136.909773383065	111.144089060417	44.4782964140368	104.927995080539	226.412371594472	215.379062629811	-12.9001822943892	19.3940531197043	83.8536986128574	54.1059492745867	-35.0064204411958	44.4574176788071	151.618180921668	130.794809774303	-78.2272008538871	113.197198803249	76.6767879812023	116.569076816034	97.2335219535641	-11.4456326239343	61.0869903258816	14.9087722379736	-102.134274239192	57.1048780798701	2.93852989180027	182.206376127811	148.843381017256	98.7910386772708	19.6770167177724	28.1761502870409	67.9416273910663	106.483043718492	-7.53510978509394	131.457332371551	64.1213922733017	74.6559807753933	42.8168643476592	124.086806464622	30.0994125350189	69.8617756824179	36.9164887166185	16.6614511802193	5.74784397689177	125.468251020332	105.002519194342	-94.9901429773192	54.8385925216392	154.139677998725	14.8515512842873	39.5608010514792	-29.6991888835091	80.5323076064117	116.61084086977	121.875766068139	198.26545303847	-2.23774238621718	76.0946206318961	3.23745003396925	130.312768438611	36.4577959560875	119.567641285069	246.843479778108	96.4573028898756	204.923414958922	18.5101926093723	115.126636718337	117.758384738773	114.675487551606	149.618588579802	105.542246623923	73.4824920344489	9.15457868233023	35.4476007878092	3.51187731316918	67.3156927823327	86.2396859324222	34.4733070967407	-16.2334795248669	239.347546678856	0.917046826682736	79.5560147716914	21.5924004771343	44.078150913013	151.96596009951	50.4298833883721	143.49328984913	36.7336572018411	10.508293496673	21.5347364877013	54.5902423807665	163.212163304861	190.506556101764	120.758202416971	-23.0542526091056	97.4930856840435	39.8959902954039	147.031801624811	89.0360228891955	73.5009359539783	13.3628540171367	70.0277676164376	-49.046248308352	-3.53087423236911	195.31459546004	73.0568627396484	66.6015561596125	-10.5646515058515	91.4312069125212	256.073688300408	-79.7772542107332	-24.1014348729159	96.1684845458149	-45.9343935834506	81.9823481864948	108.113135444158	200.901236424841	137.712169628656	28.3536480507339	57.4865291359972	159.369516462257	95.2646278567113	253.041998154397	65.5426009787177	169.730728863207	106.331459084128	60.6849314976242	50.2547927598062	90.4693533802085	58.0172266722345	-64.0098087163356	131.843282566005	69.8214135924829	37.2719349102706	48.6943446044048	24.6768337087909	106.523113821821	-41.9858061281119	126.697571410795	121.497934809701	55.7928455715651	206.724002132862	117.10071780591	118.432048075747	110.78869770095	99.350918957645	84.4520037839389	179.619679304737	104.827048001415	118.472604376492	42.5388318318578	33.8912369962701	118.502928613699	158.890347388534	58.7709730738186	18.6855226714983	175.951931647907	144.726487672887	86.7750446620944	52.5014269123359	-22.7396803356576	21.0667789892667	122.261229805036	106.910332959991	228.89986584092	-66.4217394004428	87.5677955920582	70.6009446789502	87.650340392563	147.853452970505	95.7576581226097	-6.59883398705506	39.4322773278484	44.2267043456088	110.71809162079	24.9327848189291	-68.0714500421789	8.93250221181552	121.847645864112	152.974001759975	174.76202148948	219.376393095911	91.701945920079	-11.2643584710008	89.5059681122249	90.1797974858764	-36.5673707820288	134.740513548616	90.6581749355209	29.9071969624499	-1.50650951390594	76.5894217935241	66.3582046482696	57.8899386556702	86.6883621909816	7.61467716876291	24.2699276070475	159.188960076362	71.6266035772339	1.21750962334113	77.1998050682532	55.6813706537591	-2.22940281943761	25.0229471237169	94.8756081345996	-19.9563177057832	174.425453366646	64.0249682716076	-5.68114124507042	110.722762212283	155.367395331076	140.835585284237	48.2567387702906	-42.0165172995812	75.8327769567957	0.487342832898094	-42.7888373591617	0.317026881398306	103.283081440382	11.3356335383199	-35.0187059756511	109.423678644804	68.4189090505901	24.3012658933571	163.785118475991	-109.962434702082	43.626727315214	-81.8335937083632	-28.3757409175469	113.116827313831	28.5540739718965	138.915047270564	-3.32019848543428	-19.6553029653871	134.048315659956	-9.94771097912962	-101.147349726996	67.1623783995888	64.9496480880152	7.49437319846356	105.63611194111	29.4120454382713	141.15163063055	75.0138082245405	-49.2201301433638	156.405137415567	83.1585449202693	104.98731620857	46.1660747137901	102.91273082416	84.9013746912419	82.883445597021	26.2586830883679	3.60759450672435	64.1680610027115	-106.095779419705	122.045028370667	-46.9017334567889	90.1784935045682	13.0023447216122	44.8385982720739	143.613566412357	45.3222805115686	5.40518220146714	73.4016290115972	29.363729982161	68.3820318902506	63.462012854055	64.6030741152063	135.005220621268	79.7149828127979	29.3608597345099	-74.7904717234984	50.7965927098803	70.8996591778921	30.2205018196209	33.4973986683633	40.9143477947852	13.5568996484817	45.8612528687415	35.7423835261914	41.6214516267733	50.4637633840554	243.775433459985	-0.934513551013197	-46.8083302449661	-34.4102451727535	108.970080188435	6.09607078616091	74.8993675911479	19.2138189088664	54.9853836828225	160.476930824787	92.6338903302594	69.7841863230526	62.3148780037279	16.5403217955086	-19.2501822266296	170.6088415279	95.0899216211283	115.774577334894	3.29472760274086	160.691122463508	126.606468960707	58.8998621408564	57.380175442548	20.4933632669347	63.6153709187488	210.778281642818	13.6289097468457	91.8925734087129	54.4405543118794	3.1423708807522	26.9112950434358	114.128723789536	80.5035130504749	86.3926098458264	141.886319724682	144.331803113454	176.958548966614	120.964969508279	103.780256220305	113.887835014566	145.951607181018	156.597462676549	124.564531660132	89.0243639626608	183.51870567856	242.210546276033	235.856328446245	127.306538727983	229.044236660339	59.717403996754	61.0254435671347	114.721165857128	130.784390850293	72.4457015343561	134.273490852782	101.434659658367	5.07007928756093	214.120262939645	-66.1537251474718	27.919934864189	-67.5722563220087	157.860742509213	5.97459381359783	106.684516671948	18.6635618530236	50.6931613035281	66.1551065255668	71.390399600873	72.956769996086	14.9014952113046	186.883239124092	112.989336175279	146.795013428457	12.1485621848706	102.637559891609	133.602457576199	24.4057021841729	161.635827926842	81.9162461341887	162.938661723747	58.3740212828436	72.3814203962272	134.278624783536	52.6778055208333	80.0596713857262	26.924122376553	104.449828603459	116.983219310695	-130.115958221402	87.7618036445327	93.3883024393944	145.313669119457	81.6441536204338	147.373591269037	124.657701808294	47.6049539971727	138.198757913772	169.718423025237	153.606659637338	-29.0309108301449	144.706361975705	121.102476641884	163.767452233564	74.7920762669562	-34.1311955529696	324.839332822593	71.6392899996071	138.488504210335	97.122109987341	-14.3740756894656	8.74015942869732	136.885905833995	149.594529614662	143.587874420713	145.562932732216	119.179187473713	124.999148206888	237.757559313688	87.3483362287573	124.045304415737	51.4869001161002	115.379684844414	35.7467542738204	144.250703211682	162.226143660275	15.3897398679585	120.94125837109	212.600914177672	64.973864218736	49.1680733202329	153.224156026548	26.7243238370518	76.2790569923646	161.490795982191	24.2526894128316	116.243285336778	142.824271450754	56.8796855983268	78.9517167586544	78.4694476685995	104.7176425225	200.0807169207	231.146289247622	-12.0600928854669	104.876964494637	101.765225547867	101.390859389027	38.3378794667681	54.5821488375046	119.611731499976	141.103440330587	26.2412740350558	167.601229896844	98.6991006610142	131.207978353373	41.7125733665355	99.5439556157655	114.712213656125	151.04718297978	49.0669101726235	70.2120836231367	61.270120664002	168.019247543662	15.2897570595885	81.4092163133307	85.7637613141726	-14.9850484934846	110.355862208362	136.887441364884	103.902997314166	89.6048881069834	-42.3969880231493
[truncated: 28,729,524 more chars]
